# Supplementary material for: In vivo volumetric imaging of calcium and glutamate activity at synapses with high spatiotemporal resolution
Source: Nat Commun. 2021 Nov 16;12:6630. doi: 10.1038/s41467-021-26965-7 (PMC8595604; doi:10.1038/s41467-021-26965-7)
Supplement: Supplementary file 4 — Supplementary Software [file 41467_2021_26965_MOESM4_ESM.zip]

Archive with 111 entries (103 files):
- Supplementary Codes/
- Supplementary Codes/Code 1 - Calculate AO Bessel Phase Mask/
- Supplementary Codes/Code 1 - Calculate AO Bessel Phase Mask/AO Bessel at Mask.tif
- Supplementary Codes/Code 1 - Calculate AO Bessel Phase Mask/AO Bessel Phase.tif
- Supplementary Codes/Code 1 - Calculate AO Bessel Phase Mask/AO Phase Validate.tif
- Supplementary Codes/Code 1 - Calculate AO Bessel Phase Mask/AO_Bessel.m
- Supplementary Codes/Code 1 - Calculate AO Bessel Phase Mask/AO_Bessel_Focal.bmp
- Supplementary Codes/Code 1 - Calculate AO Bessel Phase Mask/AO_Pupil.tif
- Supplementary Codes/Code 1 - Calculate AO Bessel Phase Mask/Functions/
- Supplementary Codes/Code 1 - Calculate AO Bessel Phase Mask/Functions/AnnularGratingOnSLMGenerator.m
- Supplementary Codes/Code 1 - Calculate AO Bessel Phase Mask/Functions/Calc_Square_Field_FFT_ZeroPadding.m
- Supplementary Codes/Code 1 - Calculate AO Bessel Phase Mask/Functions/Creat3DPSF.m
- Supplementary Codes/Code 1 - Calculate AO Bessel Phase Mask/Functions/Fourier_CircularLens.m
- Supplementary Codes/Code 1 - Calculate AO Bessel Phase Mask/Functions/Generate2DAnnularApodizingMask.m
- Supplementary Codes/Code 1 - Calculate AO Bessel Phase Mask/Functions/Generate2DGaussianSurface.m
- Supplementary Codes/Code 1 - Calculate AO Bessel Phase Mask/Functions/GeneratePhaseMask.m
- Supplementary Codes/Code 1 - Calculate AO Bessel Phase Mask/Functions/GenerateVirtualSLMGausianFiled.m
- Supplementary Codes/Code 1 - Calculate AO Bessel Phase Mask/Functions/vline.m
- Supplementary Codes/Code 1 - Calculate AO Bessel Phase Mask/Ideal Bessel at Mask.tif
- Supplementary Codes/Code 2 - Calculate Bessel PSF Aberrated by Astigmatism/
- Supplementary Codes/Code 2 - Calculate Bessel PSF Aberrated by Astigmatism/AstiBesselPSF.m
- Supplementary Codes/Code 2 - Calculate Bessel PSF Aberrated by Astigmatism/Astigmatism.bmp
- Supplementary Codes/Code 2 - Calculate Bessel PSF Aberrated by Astigmatism/asti_3D_0.05xy_1z/
- Supplementary Codes/Code 2 - Calculate Bessel PSF Aberrated by Astigmatism/asti_3D_0.05xy_1z/-10.tif
- Supplementary Codes/Code 2 - Calculate Bessel PSF Aberrated by Astigmatism/asti_3D_0.05xy_1z/-12.tif
- Supplementary Codes/Code 2 - Calculate Bessel PSF Aberrated by Astigmatism/asti_3D_0.05xy_1z/-14.tif
- Supplementary Codes/Code 2 - Calculate Bessel PSF Aberrated by Astigmatism/asti_3D_0.05xy_1z/-16.tif
- Supplementary Codes/Code 2 - Calculate Bessel PSF Aberrated by Astigmatism/asti_3D_0.05xy_1z/-18.tif
- Supplementary Codes/Code 2 - Calculate Bessel PSF Aberrated by Astigmatism/asti_3D_0.05xy_1z/-2.tif
- Supplementary Codes/Code 2 - Calculate Bessel PSF Aberrated by Astigmatism/asti_3D_0.05xy_1z/-20.tif
- Supplementary Codes/Code 2 - Calculate Bessel PSF Aberrated by Astigmatism/asti_3D_0.05xy_1z/-22.tif
- Supplementary Codes/Code 2 - Calculate Bessel PSF Aberrated by Astigmatism/asti_3D_0.05xy_1z/-24.tif
- Supplementary Codes/Code 2 - Calculate Bessel PSF Aberrated by Astigmatism/asti_3D_0.05xy_1z/-26.tif
- Supplementary Codes/Code 2 - Calculate Bessel PSF Aberrated by Astigmatism/asti_3D_0.05xy_1z/-28.tif
- Supplementary Codes/Code 2 - Calculate Bessel PSF Aberrated by Astigmatism/asti_3D_0.05xy_1z/-30.tif
- Supplementary Codes/Code 2 - Calculate Bessel PSF Aberrated by Astigmatism/asti_3D_0.05xy_1z/-32.tif
- Supplementary Codes/Code 2 - Calculate Bessel PSF Aberrated by Astigmatism/asti_3D_0.05xy_1z/-34.tif
- Supplementary Codes/Code 2 - Calculate Bessel PSF Aberrated by Astigmatism/asti_3D_0.05xy_1z/-36.tif
- Supplementary Codes/Code 2 - Calculate Bessel PSF Aberrated by Astigmatism/asti_3D_0.05xy_1z/-38.tif
- Supplementary Codes/Code 2 - Calculate Bessel PSF Aberrated by Astigmatism/asti_3D_0.05xy_1z/-4.tif
- Supplementary Codes/Code 2 - Calculate Bessel PSF Aberrated by Astigmatism/asti_3D_0.05xy_1z/-40.tif
- Supplementary Codes/Code 2 - Calculate Bessel PSF Aberrated by Astigmatism/asti_3D_0.05xy_1z/-42.tif
- Supplementary Codes/Code 2 - Calculate Bessel PSF Aberrated by Astigmatism/asti_3D_0.05xy_1z/-44.tif
- Supplementary Codes/Code 2 - Calculate Bessel PSF Aberrated by Astigmatism/asti_3D_0.05xy_1z/-46.tif
- Supplementary Codes/Code 2 - Calculate Bessel PSF Aberrated by Astigmatism/asti_3D_0.05xy_1z/-48.tif
- Supplementary Codes/Code 2 - Calculate Bessel PSF Aberrated by Astigmatism/asti_3D_0.05xy_1z/-50.tif
- Supplementary Codes/Code 2 - Calculate Bessel PSF Aberrated by Astigmatism/asti_3D_0.05xy_1z/-6.tif
- Supplementary Codes/Code 2 - Calculate Bessel PSF Aberrated by Astigmatism/asti_3D_0.05xy_1z/-8.tif
- Supplementary Codes/Code 2 - Calculate Bessel PSF Aberrated by Astigmatism/asti_3D_0.05xy_1z/0.tif
- Supplementary Codes/Code 2 - Calculate Bessel PSF Aberrated by Astigmatism/asti_3D_0.05xy_1z/10.tif
- Supplementary Codes/Code 2 - Calculate Bessel PSF Aberrated by Astigmatism/asti_3D_0.05xy_1z/12.tif
- Supplementary Codes/Code 2 - Calculate Bessel PSF Aberrated by Astigmatism/asti_3D_0.05xy_1z/14.tif
- Supplementary Codes/Code 2 - Calculate Bessel PSF Aberrated by Astigmatism/asti_3D_0.05xy_1z/16.tif
- Supplementary Codes/Code 2 - Calculate Bessel PSF Aberrated by Astigmatism/asti_3D_0.05xy_1z/18.tif
- Supplementary Codes/Code 2 - Calculate Bessel PSF Aberrated by Astigmatism/asti_3D_0.05xy_1z/2.tif
- Supplementary Codes/Code 2 - Calculate Bessel PSF Aberrated by Astigmatism/asti_3D_0.05xy_1z/20.tif
- Supplementary Codes/Code 2 - Calculate Bessel PSF Aberrated by Astigmatism/asti_3D_0.05xy_1z/22.tif
- Supplementary Codes/Code 2 - Calculate Bessel PSF Aberrated by Astigmatism/asti_3D_0.05xy_1z/24.tif
- Supplementary Codes/Code 2 - Calculate Bessel PSF Aberrated by Astigmatism/asti_3D_0.05xy_1z/26.tif
- Supplementary Codes/Code 2 - Calculate Bessel PSF Aberrated by Astigmatism/asti_3D_0.05xy_1z/28.tif
- Supplementary Codes/Code 2 - Calculate Bessel PSF Aberrated by Astigmatism/asti_3D_0.05xy_1z/30.tif
- Supplementary Codes/Code 2 - Calculate Bessel PSF Aberrated by Astigmatism/asti_3D_0.05xy_1z/32.tif
- Supplementary Codes/Code 2 - Calculate Bessel PSF Aberrated by Astigmatism/asti_3D_0.05xy_1z/34.tif
- Supplementary Codes/Code 2 - Calculate Bessel PSF Aberrated by Astigmatism/asti_3D_0.05xy_1z/36.tif
- Supplementary Codes/Code 2 - Calculate Bessel PSF Aberrated by Astigmatism/asti_3D_0.05xy_1z/38.tif
- Supplementary Codes/Code 2 - Calculate Bessel PSF Aberrated by Astigmatism/asti_3D_0.05xy_1z/4.tif
- Supplementary Codes/Code 2 - Calculate Bessel PSF Aberrated by Astigmatism/asti_3D_0.05xy_1z/40.tif
- Supplementary Codes/Code 2 - Calculate Bessel PSF Aberrated by Astigmatism/asti_3D_0.05xy_1z/42.tif
- Supplementary Codes/Code 2 - Calculate Bessel PSF Aberrated by Astigmatism/asti_3D_0.05xy_1z/44.tif
- Supplementary Codes/Code 2 - Calculate Bessel PSF Aberrated by Astigmatism/asti_3D_0.05xy_1z/46.tif
- Supplementary Codes/Code 2 - Calculate Bessel PSF Aberrated by Astigmatism/asti_3D_0.05xy_1z/48.tif
- Supplementary Codes/Code 2 - Calculate Bessel PSF Aberrated by Astigmatism/asti_3D_0.05xy_1z/50.tif
- Supplementary Codes/Code 2 - Calculate Bessel PSF Aberrated by Astigmatism/asti_3D_0.05xy_1z/6.tif
- Supplementary Codes/Code 2 - Calculate Bessel PSF Aberrated by Astigmatism/asti_3D_0.05xy_1z/8.tif
- Supplementary Codes/Code 2 - Calculate Bessel PSF Aberrated by Astigmatism/asti_3D_0.05xy_1z/asti_stack_0.1xy_1z.tif
- Supplementary Codes/Code 2 - Calculate Bessel PSF Aberrated by Astigmatism/Calc_Annular_Field_Integrals.m
- Supplementary Codes/Code 2 - Calculate Bessel PSF Aberrated by Astigmatism/Calc_field_inf.m
- Supplementary Codes/Code 3 - ZernikeModeDecomposition/
- Supplementary Codes/Code 3 - ZernikeModeDecomposition/AO_wavefront.tif
- Supplementary Codes/Code 3 - ZernikeModeDecomposition/AO_wavefront_NoDefocus.tif
- Supplementary Codes/Code 3 - ZernikeModeDecomposition/AO_wavefront_ZernikeImg.png
- Supplementary Codes/Code 3 - ZernikeModeDecomposition/ZernikeDecomposition.m
- Supplementary Codes/Code 3 - ZernikeModeDecomposition/ZernikeModeDecomposition.m
- Supplementary Codes/Code 3 - ZernikeModeDecomposition/zernike_fun.m
- Supplementary Codes/Code 4 - SimulationIntensityVariation/
- Supplementary Codes/Code 4 - SimulationIntensityVariation/AstiAO_Cal.tif
- Supplementary Codes/Code 4 - SimulationIntensityVariation/Calc_Annular_Field_Integrals_V2.m
- Supplementary Codes/Code 4 - SimulationIntensityVariation/Calc_field_inf.m
- Supplementary Codes/Code 4 - SimulationIntensityVariation/field_int.mat
- Supplementary Codes/Code 4 - SimulationIntensityVariation/FocalAO/
- Supplementary Codes/Code 4 - SimulationIntensityVariation/FocalAO/-10.tif
- Supplementary Codes/Code 4 - SimulationIntensityVariation/FocalAO/-15.tif
- Supplementary Codes/Code 4 - SimulationIntensityVariation/FocalAO/-20.tif
- Supplementary Codes/Code 4 - SimulationIntensityVariation/FocalAO/-25.tif
- Supplementary Codes/Code 4 - SimulationIntensityVariation/FocalAO/-30.tif
- Supplementary Codes/Code 4 - SimulationIntensityVariation/FocalAO/-35.tif
- Supplementary Codes/Code 4 - SimulationIntensityVariation/FocalAO/-40.tif
- Supplementary Codes/Code 4 - SimulationIntensityVariation/FocalAO/-5.tif
- Supplementary Codes/Code 4 - SimulationIntensityVariation/FocalAO/0.tif
- Supplementary Codes/Code 4 - SimulationIntensityVariation/FocalAO/10.tif
- Supplementary Codes/Code 4 - SimulationIntensityVariation/FocalAO/15.tif
- Supplementary Codes/Code 4 - SimulationIntensityVariation/FocalAO/20.tif
- Supplementary Codes/Code 4 - SimulationIntensityVariation/FocalAO/25.tif
- Supplementary Codes/Code 4 - SimulationIntensityVariation/FocalAO/30.tif
- Supplementary Codes/Code 4 - SimulationIntensityVariation/FocalAO/35.tif
- Supplementary Codes/Code 4 - SimulationIntensityVariation/FocalAO/40.tif
- Supplementary Codes/Code 4 - SimulationIntensityVariation/FocalAO/5.tif
- Supplementary Codes/Code 4 - SimulationIntensityVariation/FocalAO/Stack_0.05xy_5z.tif
- Supplementary Codes/Code 4 - SimulationIntensityVariation/propIR.m
- Supplementary Codes/Code 4 - SimulationIntensityVariation/SimulationIntensityVariation.m
- Supplementary Codes/Read me.pdf
