# Supplementary material for: In vivo volumetric imaging of calcium and glutamate activity at synapses with high spatiotemporal resolution
Source: Nat Commun. 2021 Nov 16;12:6630. doi: 10.1038/s41467-021-26965-7 (PMC8595604; doi:10.1038/s41467-021-26965-7)
Supplement: Supplementary file 4 — Supplementary Software [file 41467_2021_26965_MOESM4_ESM.zip › Supplementary Codes/Code 1 - Calculate AO Bessel Phase Mask/Functions/Creat3DPSF.m]

function PSF_Cross=Creat3DPSF(r,Rvalue)

[Mx,My] = meshgrid(r,r);
Mro = sqrt(Mx.^2+My.^2) ;
PSF_Cross = interp1(r, Rvalue, Mro,'spline',nan);

%% Test 
% imagesc(PSF_Cross);
% colormap(jet);


end
