# Supplementary material for: In vivo volumetric imaging of calcium and glutamate activity at synapses with high spatiotemporal resolution
Source: Nat Commun. 2021 Nov 16;12:6630. doi: 10.1038/s41467-021-26965-7 (PMC8595604; doi:10.1038/s41467-021-26965-7)
Supplement: Supplementary file 4 — Supplementary Software [file 41467_2021_26965_MOESM4_ESM.zip › Supplementary Codes/Code 1 - Calculate AO Bessel Phase Mask/Functions/Fourier_CircularLens.m]

% Fourier transfrom for an ideal lens. Input field is placed at the back
% focal plane and the output field is at the focal plane.
function field_output=Fourier_CircularLens(field_input,wavelength,r_input,f,r_output)
% f-mm, r_input, output in um
f=f*1000; % f in um
p=length(r_output);  
field_output=zeros(size(r_output));
for ii=1:p
    a=field_input.*besselj(0,2*pi*r_input*r_output(ii)/wavelength/f)*2*pi.*r_input;
    field_output(ii)=trapz(r_input,a);
end
end
