# Supplementary material for: In vivo volumetric imaging of calcium and glutamate activity at synapses with high spatiotemporal resolution
Source: Nat Commun. 2021 Nov 16;12:6630. doi: 10.1038/s41467-021-26965-7 (PMC8595604; doi:10.1038/s41467-021-26965-7)
Supplement: Supplementary file 4 — Supplementary Software [file 41467_2021_26965_MOESM4_ESM.zip › Supplementary Codes/Code 1 - Calculate AO Bessel Phase Mask/Functions/GenerateVirtualSLMGausianFiled.m]

function [X_SLM1,Y_SLM1,OutField]=GenerateVirtualSLMGausianFiled(PhasePattern_SLM1,beamD_SLM1,X_SLM1,Y_SLM1)

SLM_pitch=15;%um
OutField=zeros(length(X_SLM1),length(X_SLM1));

Phase_SLM1=imresize(PhasePattern_SLM1,[length(X_SLM1),length(Y_SLM1)]);
beamD_SLM1_Nor=beamD_SLM1/SLM_pitch;
Amplitude_SLM1=Generate2DGaussianSurface([512, 512],beamD_SLM1_Nor,[512/2, 512/2]);
Amplitude_SLM1=imresize(Amplitude_SLM1,[length(X_SLM1),length(Y_SLM1)]);
OutField=Amplitude_SLM1.*exp(1i*Phase_SLM1);

end
