# Supplementary material for: In vivo volumetric imaging of calcium and glutamate activity at synapses with high spatiotemporal resolution
Source: Nat Commun. 2021 Nov 16;12:6630. doi: 10.1038/s41467-021-26965-7 (PMC8595604; doi:10.1038/s41467-021-26965-7)
Supplement: Supplementary file 4 — Supplementary Software [file 41467_2021_26965_MOESM4_ESM.zip › Supplementary Codes/Code 2 - Calculate Bessel PSF Aberrated by Astigmatism/Calc_field_inf.m]

function [Ex,Ey,Ez]=Calc_field_inf(field,th, phi,refind)
%Calculate electric field at infinite distance. based on "Principeles of nano-optics 3.51"
Ex=field/2.*((1+cos(th))-(1-cos(th)).*cos(2*phi)).*sqrt(1/refind).*sqrt(cos(th));
Ey=field/2.*(cos(th)-1).*sin(2*phi).*sqrt(1/refind).*sqrt(cos(th));
Ez=field/2.*(-2).*cos(phi).*sin(th).*sqrt(1/refind).*sqrt(cos(th));
end
