# Supplementary material for: In vivo volumetric imaging of calcium and glutamate activity at synapses with high spatiotemporal resolution
Source: Nat Commun. 2021 Nov 16;12:6630. doi: 10.1038/s41467-021-26965-7 (PMC8595604; doi:10.1038/s41467-021-26965-7)
Supplement: Supplementary file 4 — Supplementary Software [file 41467_2021_26965_MOESM4_ESM.zip › Supplementary Codes/Code 3 - ZernikeModeDecomposition/ZernikeModeDecomposition.m]

%% Zernike mode decomposition Script
%% 
clear all;
folder = fileparts(which(mfilename)); 
addpath(genpath(folder));

currentFolder = pwd;
[file,FilePath] = uigetfile([currentFolder, '\*.tif']);
fileName=[FilePath file];
AOPhase=imread(fileName,'tif');% 
AOPhase_length=AOPhase/255*0.94; % in unit um
AOPhase_length=imresize(AOPhase_length,[512 512],'cubic');

%% Zernike decomposition
ZernikeModeN=55;
wavefront=AOPhase_length;
centerPos=[256 256];
pupilSize=256*2;
wavefront_fit=AOPhase_length(centerPos(1)-pupilSize/2+1:centerPos(1)+pupilSize/2,centerPos(2)-pupilSize/2+1:centerPos(2)+pupilSize/2);
zernikeCoeff = ZernikeDecomposition(wavefront, centerPos, pupilSize,ZernikeModeN);

reconstructWF = zeros(pupilSize);
for i = 1:ZernikeModeN
    [Mode, ~] = zernike_fun(i,pupilSize);                                
    reconstructWF = reconstructWF + Mode * zernikeCoeff(i);   
end
[DefocusMode, ~]=zernike_fun(5,pupilSize); 
DefocusWF=DefocusMode* zernikeCoeff(5);
zernikeCoeffNew=zernikeCoeff;
zernikeCoeffNew(5)=0;
% zernikeCoeffNew([2,3,5])=0;

reconstructWFNoDefocus = zeros(pupilSize);
for i = 1:ZernikeModeN
    [Mode, ~] = zernike_fun(i,pupilSize);                                
    reconstructWFNoDefocus = reconstructWFNoDefocus + Mode * zernikeCoeffNew(i);  
end

%% Plot
Wavelength=0.94;%um
cRange=[0 0.5];
axis1=figure(1);
bar(zernikeCoeff);
xlabel('ANSI standard Zernike modes');ylabel('coefficients');
xlim([2 55]);
ylim([-0.1 0.5]);
set(axis1,'color','w');

axis2=figure(2);
subplot(2,2,1)
imagesc(wavefront_fit./Wavelength);
caxis(cRange);
xlabel('x (pixels)');ylabel('y (pixels)');
caxis([0 1.5]);
h = colorbar;
set(get(h,'title'),'string','wave');

subplot(2,2,2)
imagesc(reconstructWF./Wavelength);
caxis(cRange);
xlabel('x (pixels)');ylabel('y (pixels)');
caxis([0 1]);
h = colorbar;
set(get(h,'title'),'string','wave');

subplot(2,2,3)
imagesc(DefocusWF./Wavelength);
caxis(cRange);
xlabel('x (pixels)');ylabel('y (pixels)');
caxis([0 1]);
h = colorbar;
set(get(h,'title'),'string','wave');

subplot(2,2,4)
imagesc(reconstructWFNoDefocus./Wavelength);
caxis(cRange);
xlabel('x (pixels)');ylabel('y (pixels)');
h = colorbar;
set(get(h,'title'),'string','wave');
colormap('jet');
caxis([0 1]);
set(axis2,'color','w');
%% Save 
wavefrontSave=single(reconstructWFNoDefocus./0.94.*255);
t=creatTiffFile([fileName(1:end-4), '_NoDefocus.tif'],wavefrontSave);
t.write(wavefrontSave);
t.close();
saveas(axis1,[fileName(1:end-4), '_ZernikeCoeff'],'png');
saveas(axis2,[fileName(1:end-4), '_ZernikeImg'],'png');

function t=creatTiffFile(fileName,data)
t = Tiff(fileName,'w');
% Setup tags
% Lots of info here:
% http://www.mathworks.com/help/matlab/ref/tiffclass.html
tagstruct.ImageLength     = size(data,1);
tagstruct.ImageWidth      = size(data,2);
tagstruct.Compression = Tiff.Compression.None;
tagstruct.SampleFormat = Tiff.SampleFormat.IEEEFP;
tagstruct.Photometric = Tiff.Photometric.MinIsBlack;
tagstruct.BitsPerSample   = 32;
tagstruct.SamplesPerPixel = 1;
tagstruct.PlanarConfiguration = Tiff.PlanarConfiguration.Chunky;
tagstruct.Software        = 'MATLAB';
t.setTag(tagstruct)
end
