# Supplementary material for: In vivo volumetric imaging of calcium and glutamate activity at synapses with high spatiotemporal resolution
Source: Nat Commun. 2021 Nov 16;12:6630. doi: 10.1038/s41467-021-26965-7 (PMC8595604; doi:10.1038/s41467-021-26965-7)
Supplement: Supplementary file 4 — Supplementary Software [file 41467_2021_26965_MOESM4_ESM.zip › Supplementary Codes/Code 4 - SimulationIntensityVariation/propIR.m]

function[u2]=propIR(u1,L,lambda,z)
 % propagation - impulse response approach
 % assumes same x and y side lengths and
 % uniform sampling
 % u1 - source plane field
 % L - source and observation plane side length
 % lambda - wavelength
 % z - propagation distance
 % u2 - observation plane field
 
 %change unit from m to um
 
 L=L*1e-6;
 lambda=lambda*1e-6;
 z=z*1e-6;
 
 [M,N]=size(u1); %get input field array size
 dx=L/M; %sample interval
 k=2*pi/lambda; %wavenumber
 x=-L/2:dx:L/2-dx; %spatial coords
 [X,Y]=meshgrid(x,x);

 h=1/(j*lambda*z)*exp(j*k/(2*z)*(X.^2+Y.^2)); %impulse
 H=fft2(fftshift(h))*dx^2; %create trans func
 U1=fft2(fftshift(u1)); %shift, fft src field
 U2=H.*U1; %multiply
 u2=ifftshift(ifft2(U2)); %inv fft, center obs field
 end
