# Supplementary material for: In vivo volumetric imaging of calcium and glutamate activity at synapses with high spatiotemporal resolution
Source: Nat Commun. 2021 Nov 16;12:6630. doi: 10.1038/s41467-021-26965-7 (PMC8595604; doi:10.1038/s41467-021-26965-7)
Supplement: Supplementary file 11 — Source Data [file 41467_2021_26965_MOESM11_ESM.xlsx]

## Sheet: Fig. 1c
NoAO	Z	Fit	Signal(AU)	Pupil AO	Z	Fit	Signal(AU)
	-5	0.00789177	0.00449516		-5	0.00330667	0.00276625
	-4.96	0.00789177	0.0055325		-4.96	0.00330667	0.00172891
	-4.92	0.00789177	0.00449516		-4.92	0.00330667	0.00242047
	-4.88	0.00789177	0.00449516		-4.88	0.00330667	0.00172891
	-4.84	0.00789177	0.00345781		-4.84	0.00330667	0.00242047
	-4.8	0.00789177	0.00449516		-4.8	0.00330667	0.0038036
	-4.76	0.00789177	0.0183264		-4.76	0.00330667	0.00172891
	-4.72	0.00789177	0.00484094		-4.72	0.00330667	0.00103734
	-4.68	0.00789177	0.00345781		-4.68	0.00330667	0.00138313
	-4.64	0.00789177	0.00449516		-4.64	0.00330667	0.000691563
	-4.6	0.00789177	0.00345781		-4.6	0.00330667	0.00207469
	-4.56	0.00789177	0.0038036		-4.56	0.00330667	0.00242047
	-4.52	0.00789177	0.0038036		-4.52	0.00330667	0.00172891
	-4.48	0.00789178	0.0121024		-4.48	0.00330667	0.00207469
	-4.44	0.00789178	0.00484094		-4.44	0.00330667	0.00138313
	-4.4	0.00789178	0.014177		-4.4	0.00330667	0.0210927
	-4.36	0.00789178	0.0038036		-4.36	0.00330667	0.00207469
	-4.32	0.00789179	0.0131397		-4.32	0.00330667	0.00207469
	-4.28	0.00789179	0.00484094		-4.28	0.00330667	0.00172891
	-4.24	0.0078918	0.00484094		-4.24	0.00330667	0.0245505
	-4.2	0.00789181	0.0038036		-4.2	0.00330667	0.00207469
	-4.16	0.00789182	0.014177		-4.16	0.00330667	0.00242047
	-4.12	0.00789183	0.00276625		-4.12	0.00330667	0.00103734
	-4.08	0.00789185	0.00449516		-4.08	0.00330667	0.00242047
	-4.04	0.00789188	0.0038036		-4.04	0.00330667	0.00138313
	-4	0.00789191	0.00484094		-4	0.00330667	0.00172891
	-3.96	0.00789195	0.00311203		-3.96	0.00330667	0.00276625
	-3.92	0.007892	0.00414938		-3.92	0.00330667	0.00172891
	-3.88	0.00789207	0.00414938		-3.88	0.00330667	0.00172891
	-3.84	0.00789215	0.00345781		-3.84	0.00330667	0.00138313
	-3.8	0.00789226	0.00345781		-3.8	0.00330668	0.00138313
	-3.76	0.00789241	0.0155602		-3.76	0.00330668	0.00172891
	-3.72	0.00789259	0.00864454		-3.72	0.00330669	0.00172891
	-3.68	0.00789281	0.0055325		-3.68	0.0033067	0.00172891
	-3.64	0.0078931	0.00449516		-3.64	0.00330671	0.00172891
	-3.6	0.00789347	0.0038036		-3.6	0.00330673	0.00103734
	-3.56	0.00789394	0.00414938		-3.56	0.00330675	0.00276625
	-3.52	0.00789452	0.00345781		-3.52	0.00330679	0.00242047
	-3.48	0.00789525	0.00345781		-3.48	0.00330685	0.00138313
	-3.44	0.00789617	0.0038036		-3.44	0.00330693	0.00138313
	-3.4	0.00789732	0.00414938		-3.4	0.00330704	0.00242047
	-3.36	0.00789874	0.0038036		-3.36	0.0033072	0.00311203
	-3.32	0.00790051	0.00345781		-3.32	0.00330743	0.00207469
	-3.28	0.00790271	0.0293914		-3.28	0.00330775	0.00207469
	-3.24	0.00790543	0.0038036		-3.24	0.00330819	0.0100277
	-3.2	0.00790878	0.00414938		-3.2	0.00330881	0.00207469
	-3.16	0.00791291	0.00449516		-3.16	0.00330968	0.0145228
	-3.12	0.00791797	0.00864454		-3.12	0.00331087	0.00138313
	-3.08	0.00792417	0.00760719		-3.08	0.00331251	0.00138313
	-3.04	0.00793174	0.00760719		-3.04	0.00331475	0.00242047
	-3	0.00794095	0.0286999		-3	0.00331781	0.00103734
	-2.96	0.00795216	0.0055325		-2.96	0.00332195	0.00207469
	-2.92	0.00796573	0.00276625		-2.92	0.00332753	0.0155602
	-2.88	0.00798214	0.00449516		-2.88	0.00333503	0.00172891
	-2.84	0.00800193	0.0038036		-2.84	0.00334505	0.00172891
	-2.8	0.00802572	0.0121024		-2.8	0.00335838	0.00138313
	-2.76	0.00805427	0.0165975		-2.76	0.00337602	0.00138313
	-2.72	0.00808844	0.00864454		-2.72	0.00339927	0.0286999
	-2.68	0.00812922	0.0197095		-2.68	0.00342976	0.00172891
	-2.64	0.00817777	0.00345781		-2.64	0.00346955	0.00414938
	-2.6	0.00823542	0.0152144		-2.6	0.00352125	0.00172891
	-2.56	0.00830372	0.00829876		-2.56	0.00358809	0.00172891
	-2.52	0.0083844	0.0152144		-2.52	0.00367409	0.00484094
	-2.48	0.00847949	0.0214385		-2.48	0.00378424	0.00276625
	-2.44	0.00859124	0.00345781		-2.44	0.00392463	0.0127939
	-2.4	0.00872227	0.0311203		-2.4	0.0041027	0.0114108
	-2.36	0.00887548	0.0401107		-2.36	0.0043275	0.00207469
	-2.32	0.00905418	0.0127939		-2.32	0.00460993	0.011065
	-2.28	0.00926205	0.0262794		-2.28	0.00496305	0.00138313
	-2.24	0.00950325	0.0283541		-2.24	0.00540242	0.000345781
	-2.2	0.00978237	0.0207469		-2.2	0.00594647	0.0127939
	-2.16	0.0101045	0.02213		-2.16	0.00661686	0.0169433
	-2.12	0.0104754	0.0148686		-2.12	0.00743894	0.0131397
	-2.08	0.0109013	0.0349239		-2.08	0.00844208	0.00345781
	-2.04	0.011389	0.0204011		-2.04	0.00966018	0.019018
	-2	0.011946	0.0425311		-2	0.011132	0.0159059
	-1.96	0.0125805	0.0210927		-1.96	0.0129017	0.038036
	-1.92	0.0133013	0.0121024		-1.92	0.0150189	0.0248963
	-1.88	0.0141181	0.0594744		-1.88	0.0175393	0.0148686
	-1.84	0.015041	0.0165975		-1.84	0.0205246	0.0418396
	-1.8	0.0160812	0.0107192		-1.8	0.0240429	0.00311203
	-1.76	0.0172504	0.0401107		-1.76	0.0281683	0.0504841
	-1.72	0.0185609	0.0280083		-1.72	0.0329811	0.0439142
	-1.68	0.0200259	0.0591286		-1.68	0.038567	0.0349239
	-1.64	0.021659	0.0650069		-1.64	0.0450168	0.0736515
	-1.6	0.0234747	0.0535961		-1.6	0.0524256	0.0342324
	-1.56	0.0254878	0.0691563		-1.56	0.0608915	0.0584371
	-1.52	0.0277135	0.0563624		-1.52	0.0705144	0.025242
	-1.48	0.0301673	0.0594744		-1.48	0.0813942	0.0843707
	-1.44	0.0328652	0.0826418		-1.44	0.0936292	0.104772
	-1.4	0.035823	0.0587828		-1.4	0.107314	0.0567082
	-1.36	0.0390565	0.112725		-1.36	0.122535	0.0466805
	-1.32	0.0425813	0.0733057		-1.32	0.139372	0.171162
	-1.28	0.0464125	0.0688105		-1.28	0.157893	0.131397
	-1.24	0.0505648	0.0778008		-1.24	0.178148	0.108921
	-1.2	0.0550518	0.0612033		-1.2	0.200171	0.219571
	-1.16	0.0598861	0.0750346		-1.16	0.223977	0.261411
	-1.12	0.0650791	0.0580913		-1.12	0.249554	0.252766
	-1.08	0.0706406	0.085408		-1.08	0.276866	0.160097
	-1.04	0.0765786	0.107884		-1.04	0.305847	0.227524
	-1	0.0828989	0.0947441		-1	0.336401	0.283887
	-0.96	0.0896052	0.106846		-0.96	0.368398	0.393499
	-0.92	0.0966986	0.0784924		-0.92	0.401679	0.358921
	-0.88	0.104177	0.0940526		-0.88	0.436047	0.496888
	-0.84	0.112037	0.140387		-0.84	0.471276	0.496542
	-0.8	0.120268	0.172199		-0.8	0.507108	0.458506
	-0.76	0.128861	0.16805		-0.76	0.543256	0.70816
	-0.72	0.1378	0.177732		-0.72	0.579407	0.648686
	-0.68	0.147067	0.162172		-0.68	0.615228	0.654564
	-0.64	0.156638	0.225795		-0.64	0.650366	0.732365
	-0.6	0.166488	0.161826		-0.6	0.68446	0.642116
	-0.56	0.176587	0.165975		-0.56	0.71714	0.724758
	-0.52	0.1869	0.23444		-0.52	0.748041	0.734094
	-0.48	0.19739	0.215076		-0.48	0.776801	0.77455
	-0.44	0.208016	0.157676		-0.44	0.803075	0.907331
	-0.4	0.218733	0.202282		-0.4	0.826541	0.823306
	-0.36	0.229494	0.229253		-0.36	0.846903	0.744813
	-0.32	0.240248	0.172199		-0.32	0.863898	0.868949
	-0.28	0.250941	0.258299		-0.28	0.877307	1
	-0.24	0.26152	0.270747		-0.24	0.886951	0.801521
	-0.2	0.271928	0.142116		-0.2	0.892703	0.850277
	-0.16	0.282106	0.29668		-0.16	0.894486	0.928077
	-0.12	0.291996	0.336791		-0.12	0.892275	0.90249
	-0.08	0.301541	0.308437		-0.08	0.886101	0.745505
	-0.04	0.310681	0.259682		-0.04	0.876045	0.800138
	3.9e-15	0.319361	0.321577		3.9e-15	0.862242	0.898686
	0.04	0.327524	0.24343		0.04	0.844874	0.729599
	0.08	0.335118	0.320194		0.08	0.824166	0.849931
	0.12	0.342092	0.263485		0.12	0.800384	0.739972
	0.16	0.3484	0.321923		0.16	0.773827	0.820194
	0.2	0.353999	0.357192		0.2	0.74482	0.525588
	0.24	0.35885	0.342669		0.24	0.713711	0.868603
	0.28	0.362919	0.327109		0.28	0.680861	0.773859
	0.32	0.366178	0.24343		0.32	0.646638	0.738935
	0.36	0.368603	0.382089		0.36	0.611409	0.632434
	0.4	0.370178	0.327455		0.4	0.575536	0.5574
	0.44	0.370891	0.459544		0.44	0.53937	0.532158
	0.48	0.370736	0.471646		0.48	0.503241	0.596473
	0.52	0.369716	0.33195		0.52	0.467461	0.511757
	0.56	0.367837	0.36065		0.56	0.432312	0.456432
	0.6	0.365113	0.470609		0.6	0.39805	0.374827
	0.64	0.361563	0.317773		0.64	0.364899	0.406293
	0.68	0.357212	0.2787		0.68	0.333049	0.37379
	0.72	0.352091	0.396957		0.72	0.302659	0.301867
	0.76	0.346235	0.378285		0.76	0.273853	0.277663
	0.8	0.339685	0.372407		0.8	0.246725	0.22545
	0.84	0.332484	0.350622		0.84	0.221337	0.21473
	0.88	0.324682	0.280429		0.88	0.197722	0.151452
	0.92	0.316329	0.42462		0.92	0.175889	0.130014
	0.96	0.307479	0.299101		0.96	0.155822	0.137967
	1	0.298188	0.331259		1	0.137486	0.157676
	1.04	0.288514	0.379668		1.04	0.120825	0.100277
	1.08	0.278514	0.273513		1.08	0.105772	0.0843707
	1.12	0.268248	0.269018		1.12	0.092248	0.0366528
	1.16	0.257773	0.353389		1.16	0.0801631	0.0359613
	1.2	0.247147	0.277317		1.2	0.069423	0.0563624
	1.24	0.236425	0.257607		1.24	0.0599291	0.0342324
	1.28	0.225663	0.280429		1.28	0.0515815	0.0650069
	1.32	0.214912	0.258645		1.32	0.0442803	0.0432227
	1.36	0.204223	0.175657		1.36	0.0379277	0.00172891
	1.4	0.19364	0.176694		1.4	0.032429	0.0280083
	1.44	0.183208	0.223721		1.44	0.027694	0.0280083
	1.48	0.172967	0.17704		1.48	0.0236375	0.00449516
	1.52	0.162953	0.116528		1.52	0.0201799	0.0207469
	1.56	0.153199	0.109613		1.56	0.0172476	0.0186722
	1.6	0.143733	0.129668		1.6	0.0147733	0.0193638
	1.64	0.134581	0.0771093		1.64	0.012696	0.0162517
	1.68	0.125763	0.118257		1.68	0.0109606	0.00622407
	1.72	0.117297	0.100277		1.72	0.009518	0.00103734
	1.76	0.109197	0.108921		1.76	0.00832474	0.000691563
	1.8	0.101472	0.0646611		1.8	0.00734258	0.00726141
	1.84	0.0941304	0.0363071		1.84	0.00653812	0.0100277
	1.88	0.0871747	0.0695021		1.88	0.00588243	0.00138313
	1.92	0.0806059	0.0286999		1.92	0.00535059	0.000691563
	1.96	0.0744222	0.0172891		1.96	0.00492131	0.00311203
	2	0.068619	0.02213		2	0.00457648	0.0055325
	2.04	0.0631896	0.0207469		2.04	0.00430082	0.0207469
	2.08	0.0581254	0.0397649		2.08	0.00408153	0.000691563
	2.12	0.0534161	0.0093361		2.12	0.0039079	0.00103734
	2.16	0.0490497	0.0342324		2.16	0.00377109	0.0134855
	2.2	0.0450133	0.00691563		2.2	0.0036638	0.00207469
	2.24	0.0412928	0.026971		2.24	0.00358007	0.000691563
	2.28	0.0378734	0.00345781		2.28	0.00351504	0.00103734
	2.32	0.0347398	0.00345781		2.32	0.00346476	0.0134855
	2.36	0.0318763	0.00414938		2.36	0.00342608	0.00899032
	2.4	0.0292671	0.0155602		2.4	0.00339646	0.0159059
	2.44	0.0268962	0.00345781		2.44	0.00337388	0.0117566
	2.48	0.024748	0.00345781		2.48	0.00335676	0.0127939
	2.52	0.0228069	0.00345781		2.52	0.00334383	0.019018
	2.56	0.0210578	0.0138313		2.56	0.00333411	0.0127939
	2.6	0.019486	0.00484094		2.6	0.00332685	0.0245505
	2.64	0.0180776	0.00345781		2.64	0.00332144	0.0210927
	2.68	0.0168188	0.00726141		2.68	0.00331743	0.0038036
	2.72	0.015697	0.0038036		2.72	0.00331448	0.0242047
	2.76	0.0146998	0.00311203		2.76	0.00331231	0.0152144
	2.8	0.0138158	0.00311203		2.8	0.00331072	0.00207469
	2.84	0.0130343	0.00276625		2.84	0.00330957	0.0127939
	2.88	0.0123453	0.00449516		2.88	0.00330874	0.00968188
	2.92	0.0117393	0.00345781		2.92	0.00330814	0.00691563
	2.96	0.0112079	0.00345781		2.96	0.00330771	0.0304288
	3	0.0107431	0.00345781		3	0.0033074	0.0248963
	3.04	0.0103375	0.0038036		3.04	0.00330718	0.0121024
	3.08	0.00998464	0.00449516		3.08	0.00330703	0.011065
	3.12	0.0096784	0.00311203		3.12	0.00330692	0.000691563
	3.16	0.00941333	0.00345781		3.16	0.00330684	0.00242047
	3.2	0.00918449	0.00311203		3.2	0.00330679	0.00311203
	3.24	0.00898745	0.00414938		3.24	0.00330675	0.000691563
	3.28	0.00881822	0.00345781		3.28	0.00330673	0.00414938
	3.32	0.00867327	0.00242047		3.32	0.00330671	0.00172891
	3.36	0.00854941	0.00207469		3.36	0.0033067	0.00172891
	3.4	0.00844387	0.00276625		3.4	0.00330669	0.000691563
	3.44	0.00835416	0.00276625		3.44	0.00330668	0.00172891
	3.48	0.0082781	0.00345781		3.48	0.00330668	0.00103734
	3.52	0.00821378	0.00276625		3.52	0.00330667	0.0162517
	3.56	0.00815952	0.0121024		3.56	0.00330667	0.000691563
	3.6	0.00811388	0.0127939		3.6	0.00330667	0.00172891
	3.64	0.00807558	0.0155602		3.64	0.00330667	0.00138313
	3.68	0.00804352	0.0176349		3.68	0.00330667	0.00172891
	3.72	0.00801675	0.00311203		3.72	0.00330667	0.00172891
	3.76	0.00799446	0.00207469		3.76	0.00330667	0.00138313
	3.8	0.00797594	0.0038036		3.8	0.00330667	0.0152144
	3.84	0.0079606	0.00311203		3.84	0.00330667	0
	3.88	0.00794792	0.0121024		3.88	0.00330667	0.00103734
	3.92	0.00793747	0.00242047		3.92	0.00330667	0
	3.96	0.00792887	0.0145228		3.96	0.00330667	0.000691563
	4	0.00792182	0.00276625		4	0.00330667	0.00103734
	4.04	0.00791605	0.00311203		4.04	0.00330667	0.00207469
	4.08	0.00791134	0.014177		4.08	0.00330667	0.000345781
	4.12	0.00790751	0.00311203		4.12	0.00330667	0.000691563
	4.16	0.0079044	0.00172891		4.16	0.00330667	0.00207469
	4.2	0.00790188	0.00345781		4.2	0.00330667	0.000345781
	4.24	0.00789984	0.00345781		4.24	0.00330667	0.000691563
	4.28	0.0078982	0.0107192		4.28	0.00330667	0.000691563
	4.32	0.00789688	0.0038036		4.32	0.00330667	0.0127939
	4.36	0.00789582	0.00276625		4.36	0.00330667	0.00172891
	4.4	0.00789497	0.00311203		4.4	0.00330667	0.00172891
	4.44	0.0078943	0.00276625		4.44	0.00330667	0.000691563
	4.48	0.00789376	0.00622407		4.48	0.00330667	0.00172891
	4.52	0.00789333	0.00691563		4.52	0.00330667	0.00138313
	4.56	0.00789299	0.0038036		4.56	0.00330667	0.00172891
	4.6	0.00789273	0.00345781		4.6	0.00330667	0.000691563
	4.64	0.00789252	0.00242047		4.64	0.00330667	0.00172891
	4.68	0.00789235	0.00311203		4.68	0.00330667	0.00172891
	4.72	0.00789222	0.00172891		4.72	0.00330667	0.00138313
	4.76	0.00789212	0.00449516		4.76	0.00330667	0.000691563
	4.8	0.00789204	0.00207469		4.8	0.00330667	0.0193638
	4.84	0.00789198	0.0245505		4.84	0.00330667	0
	4.88	0.00789193	0.00311203		4.88	0.00330667	0.00103734
	4.92	0.00789189	0.00311203		4.92	0.00330667	0.0179806
	4.96	0.00789186	0.00276625		4.96	0.00330667	0.00103734
	5	0.00789184	0.00311203		5	0.00330667	0.00242047

## Sheet: Fig. 1e
Z (um)	Focal AO	Focal AO-Fit		Pupil AO	Pupil AO-Fit		NoAO	No AO-Fit
-50	0.0278855	0.000240239		0.0299641	0.00435292		0.0292992	0.0115297
-49	0.0280893	0.000694032		0.0302647	0.00584812		0.0294139	0.0123799
-48	0.0280536	0.00125428		0.0311409	0.00753607		0.0298265	0.0133579
-47	0.028023	0.00194276		0.0314899	0.00943604		0.0303997	0.014479
-46	0.02813	0.00278486		0.0331202	0.0115684		0.0307461	0.0157604
-45	0.0284688	0.00381005		0.0328145	0.0139545		0.0309856	0.01722
-44	0.0285376	0.0050523		0.0348982	0.0166167		0.0316428	0.0188774
-43	0.0290369	0.00655049		0.036419	0.019578		0.0335609	0.0207533
-42	0.0294776	0.0083488		0.0380646	0.0228621		0.0336144	0.0228696
-41	0.0300583	0.0104971		0.0406093	0.0264934		0.0360496	0.0252494
-40	0.0313906	0.0130514		0.0442163	0.0304963		0.0368851	0.0279166
-39	0.032542	0.0160738		0.0451716	0.0348954		0.039137	0.030896
-38	0.0341111	0.0196329		0.049744	0.039715		0.0420486	0.0342132
-37	0.0340856	0.0238039		0.0527091	0.0449789		0.0452531	0.0378942
-36	0.0356981	0.0286681		0.055152	0.0507103		0.049581	0.041965
-35	0.037764	0.0343131		0.0571745	0.056931		0.0535701	0.0464516
-34	0.0417811	0.0408321		0.0601447	0.0636612		0.0552768	0.0513798
-33	0.0460988	0.0483231		0.0656596	0.0709195		0.0596658	0.0567742
-32	0.049446	0.0568882		0.0720279	0.0787217		0.063227	0.0626585
-31	0.0524569	0.0666323		0.076366	0.0870813		0.0687801	0.0690546
-30	0.0578776	0.0776615		0.0801411	0.0960083		0.0708409	0.0759825
-29	0.0694857	0.0900817		0.0877169	0.105509		0.0792241	0.0834594
-28	0.0758209	0.103996		0.0953206	0.115587		0.0850371	0.0914997
-27	0.0870622	0.119504		0.104636	0.126239		0.0922078	0.100114
-26	0.0998192	0.136695		0.118758	0.137458		0.0957256	0.109309
-25	0.110701	0.155653		0.136911	0.149234		0.107476	0.119087
-24	0.131006	0.176444		0.148786	0.161548		0.115027	0.129445
-23	0.152149	0.199122		0.155651	0.174377		0.126775	0.140375
-22	0.175192	0.223721		0.179155	0.187693		0.141539	0.151863
-21	0.206187	0.250251		0.198204	0.20146		0.157796	0.163888
-20	0.245217	0.278699		0.224928	0.215637		0.178911	0.176423
-19	0.276906	0.309025		0.240581	0.230177		0.19382	0.189435
-18	0.329182	0.341156		0.268115	0.245026		0.204761	0.202883
-17	0.370138	0.374991		0.287447	0.260124		0.231093	0.21672
-16	0.421054	0.410393		0.305591	0.275407		0.246384	0.230892
-15	0.467343	0.447191		0.332331	0.290805		0.260555	0.245338
-14	0.530456	0.485181		0.340164	0.306241		0.288272	0.25999
-13	0.577049	0.524123		0.360748	0.321637		0.300532	0.274776
-12	0.639532	0.563747		0.371473	0.336909		0.314652	0.289616
-11	0.675368	0.603751		0.38278	0.351971		0.334812	0.304427
-10	0.718932	0.643806		0.394228	0.366735		0.338676	0.31912
-9	0.740001	0.683562		0.393739	0.38111		0.350518	0.333603
-8	0.761266	0.722648		0.387256	0.395007		0.354923	0.347784
-7	0.798859	0.760681		0.396887	0.408334		0.362162	0.361565
-6	0.821209	0.797271		0.400713	0.421004		0.373235	0.374851
-5	0.82635	0.832028		0.404244	0.432929		0.367578	0.387546
-4	0.843159	0.864567		0.404527	0.444028		0.372273	0.399556
-3	0.873067	0.894518		0.417936	0.45422		0.388822	0.410791
-2	0.876185	0.921528		0.429292	0.463433		0.396296	0.421162
-1	0.907278	0.945274		0.453496	0.471599		0.412408	0.430588
0	0.931735	0.965467		0.461128	0.478657		0.428066	0.438993
1	0.957997	0.981855		0.466849	0.484554		0.440181	0.446309
2	1	0.994232		0.492794	0.489246		0.445187	0.452474
3	0.995344	1.00244		0.476988	0.492696		0.440467	0.457439
4	0.961653	1.00638		0.463752	0.494879		0.437634	0.46116
5	0.924261	1.00599		0.478088	0.495777		0.456232	0.463606
6	0.944298	1.00128		0.475895	0.495383		0.457941	0.464757
7	0.970044	0.992315		0.477077	0.493701		0.456382	0.464602
8	0.942968	0.979205		0.452747	0.490743		0.425962	0.463144
9	0.924095	0.962118		0.46715	0.486533		0.436241	0.460393
10	0.917299	0.941268		0.464827	0.481102		0.429857	0.456374
11	0.928489	0.916913		0.477202	0.474491		0.447783	0.451121
12	0.934333	0.889351		0.491411	0.466752		0.448926	0.444678
13	0.917727	0.85891		0.471623	0.45794		0.455086	0.437099
14	0.868072	0.825945		0.452327	0.448122		0.44644	0.428445
15	0.844313	0.790831		0.462982	0.437368		0.435586	0.418788
16	0.783114	0.753953		0.459169	0.425756		0.423341	0.408205
17	0.763204	0.715702		0.439466	0.413367		0.416675	0.396779
18	0.70631	0.676468		0.431294	0.400286		0.408908	0.384598
19	0.662134	0.636632		0.41752	0.386602		0.393576	0.371755
20	0.608485	0.59656		0.403462	0.372403		0.384744	0.358343
21	0.568938	0.556601		0.387241	0.35778		0.370538	0.344458
22	0.526209	0.517079		0.367975	0.342824		0.34766	0.330198
23	0.48332	0.478288		0.359452	0.327623		0.327857	0.315656
24	0.448519	0.440496		0.339629	0.312266		0.315236	0.300927
25	0.418427	0.403934		0.317704	0.296836		0.321831	0.286101
26	0.373258	0.368801		0.301174	0.281414		0.287597	0.271267
27	0.333023	0.335263		0.296627	0.266077		0.273645	0.256506
28	0.303388	0.303449		0.262397	0.250899		0.258069	0.241896
29	0.249856	0.273456		0.247981	0.235945		0.228853	0.227509
30	0.227098	0.245349		0.216158	0.221278		0.212288	0.213411
31	0.200571	0.219166		0.187235	0.206953		0.194742	0.199661
32	0.163005	0.194913		0.180195	0.19302		0.1767	0.186312
33	0.133057	0.172577		0.157531	0.179524		0.159279	0.17341
34	0.120356	0.152119		0.143037	0.1665		0.146916	0.160993
35	0.100751	0.133483		0.127386	0.153982		0.136778	0.149093
36	0.0800443	0.1166		0.119591	0.141994		0.121285	0.137736
37	0.0687266	0.101385		0.100076	0.130555		0.113333	0.12694
38	0.0574955	0.0877465		0.0865069	0.11968		0.099865	0.116719
39	0.0518226	0.0755835		0.0813868	0.109378		0.0803042	0.107079
40	0.0485162	0.0647926		0.0687113	0.0996518		0.0642306	0.0980218
41	0.0432101	0.0552679		0.0606771	0.0905011		0.0583081	0.0895442
42	0.0407214	0.0469031		0.0532007	0.0819209		0.0530249	0.0816384
43	0.0388899	0.0395939		0.0461829	0.0739023		0.0465089	0.0742929
44	0.037038	0.0332388		0.04334	0.0664333		0.0427669	0.0674926
45	0.0363629	0.0277406		0.039975	0.0594989		0.0405049	0.0612196
46	0.0346435	0.023007		0.0378149	0.0530814		0.0395598	0.0554534
47	0.0326668	0.0189516		0.0351912	0.0471614		0.0381792	0.0501715
48	0.0319535	0.0154941		0.034348	0.0417175		0.0365998	0.0453502
49	0.0313498	0.0125606		0.0337214	0.036727		0.0360012	0.0409643
50	0.0303182	0.0100835		0.0323509	0.0321665		0.0348651	0.0369882

## Sheet: Fig.2e
Unaberrated	Z (um)	Signal (a.u.)	Fit	Defocus	Signal (a.u.)	Fit	Asti	Signal (a.u.)	Fit	Trefoil	Signal (a.u.)	Fit	SA	Signal (a.u.)	Fit	Coma	Y0	Fit
	-5	0.00634818	0.0105182		0.00643515	0.00908705		0.00600034	0.00903258		0.00626122	0.00953295		0.00591338	0.010989		0.00617426	0.00766762
	-4.9	0.00678299	0.0105182		0.00669603	0.00908705		0.00678299	0.00903258		0.00669603	0.00953295		0.00600034	0.010989		0.00678299	0.00766762
	-4.8	0.00695691	0.0105182		0.00713084	0.00908705		0.00730476	0.00903258		0.00591338	0.00953295		0.00617426	0.010989		0.00643515	0.00766762
	-4.7	0.0072178	0.0105182		0.00669603	0.00908705		0.00669603	0.00903258		0.00669603	0.00953295		0.00600034	0.010989		0.00686995	0.00766762
	-4.6	0.00686995	0.0105182		0.0060873	0.00908705		0.00617426	0.00903258		0.00617426	0.00953295		0.0060873	0.010989		0.00669603	0.00766762
	-4.5	0.00791349	0.0105182		0.00765261	0.00908705		0.00660907	0.00903258		0.00643515	0.00953295		0.0060873	0.010989		0.00695691	0.00766763
	-4.4	0.00730476	0.0105182		0.00730476	0.00908706		0.0072178	0.00903258		0.00634818	0.00953295		0.00756565	0.010989		0.00669603	0.00766763
	-4.3	0.00626122	0.0105182		0.00921791	0.00908706		0.00660907	0.00903258		0.00695691	0.00953295		0.00713084	0.010989		0.00704388	0.00766764
	-4.2	0.00669603	0.0105182		0.00686995	0.00908706		0.00713084	0.00903259		0.00617426	0.00953295		0.00600034	0.010989		0.00660907	0.00766767
	-4.1	0.0072178	0.0105182		0.00852222	0.00908708		0.00643515	0.00903259		0.00730476	0.00953295		0.00626122	0.010989		0.00669603	0.00766772
	-4	0.00791349	0.0105182		0.00852222	0.00908713		0.00652211	0.00903259		0.00756565	0.00953295		0.00591338	0.0109891		0.00678299	0.00766784
	-3.9	0.0072178	0.0105182		0.00913095	0.00908725		0.00634818	0.00903259		0.00730476	0.00953295		0.00652211	0.0109891		0.00669603	0.00766806
	-3.8	0.00739172	0.0105182		0.00739172	0.00908755		0.00678299	0.0090326		0.00739172	0.00953296		0.00686995	0.0109893		0.00713084	0.00766849
	-3.7	0.00730476	0.0105182		0.00973968	0.00908828		0.00843526	0.00903263		0.0060873	0.00953298		0.00652211	0.0109894		0.00669603	0.00766933
	-3.6	0.00826134	0.0105182		0.0100006	0.00909001		0.00817438	0.00903269		0.00617426	0.00953301		0.00652211	0.0109897		0.00686995	0.00767093
	-3.5	0.0072178	0.0105183		0.00869614	0.00909398		0.00634818	0.00903284		0.00887007	0.0095331		0.0060873	0.0109902		0.00626122	0.00767391
	-3.4	0.00747868	0.0105183		0.00782653	0.00910281		0.00860918	0.00903315		0.00747868	0.0095333		0.00591338	0.0109909		0.00765261	0.00767936
	-3.3	0.00808741	0.0105183		0.00887007	0.00912184		0.00765261	0.00903382		0.00704388	0.00953375		0.00591338	0.0109921		0.00782653	0.00768916
	-3.2	0.00782653	0.0105184		0.0125224	0.00916162		0.00904399	0.00903524		0.00965272	0.00953471		0.00591338	0.0109939		0.00800045	0.00770645
	-3.1	0.00791349	0.0105186		0.0121746	0.00924226		0.00765261	0.00903816		0.00747868	0.00953674		0.00713084	0.0109966		0.00773957	0.00773642
	-3	0.0102614	0.0105193		0.0131312	0.00940073		0.0100875	0.00904399		0.00678299	0.00954092		0.00626122	0.0110008		0.00773957	0.00778739
	-2.9	0.00930487	0.0105207		0.0137399	0.00970259		0.00730476	0.00905542		0.0102614	0.00954934		0.00713084	0.011007		0.00686995	0.00787252
	-2.8	0.0109571	0.0105241		0.0133921	0.0102599		0.00895703	0.00907726		0.0101745	0.00956584		0.00600034	0.0110163		0.00843526	0.0080121
	-2.7	0.00982664	0.0105318		0.0199142	0.0112568		0.0103484	0.009118		0.00982664	0.00959739		0.00678299	0.01103		0.0083483	0.00823675
	-2.6	0.00817438	0.0105486		0.0257406	0.0129845		0.0101745	0.0091922		0.0138269	0.00965627		0.00747868	0.01105		0.00939184	0.00859161
	-2.5	0.0110441	0.0105841		0.0266972	0.0158847		0.0111311	0.00932411		0.00921791	0.00976337		0.00600034	0.011079		0.0104354	0.00914179
	-2.4	0.0141747	0.0106568		0.0286103	0.0205985		0.0114789	0.00955298		0.0121746	0.00995339		0.00634818	0.0111204		0.0109571	0.00997884
	-2.3	0.0116528	0.0108011		0.042872	0.0280151		0.0110441	0.00994053		0.0141747	0.0102821		0.00695691	0.0111791		0.00904399	0.0112285
	-2.2	0.0141747	0.0110788		0.038437	0.0393062		0.0138269	0.0105808		0.0137399	0.0108364		0.00686995	0.0112616		0.0201751	0.0130588
	-2.1	0.0165227	0.0115965		0.0513072	0.0559313		0.0136529	0.011613		0.0150443	0.0117475		0.00652211	0.0113763		0.0168705	0.0156887
	-2	0.0201751	0.012531		0.0734824	0.0795938		0.0167836	0.0132358		0.0126094	0.0132072		0.00817438	0.0115342		0.0178271	0.019395
	-1.9	0.0217404	0.0141646		0.103484	0.112127		0.0175662	0.0157244		0.0208707	0.0154857		0.00678299	0.0117494		0.0264363	0.0245171
	-1.8	0.0240014	0.0169293		0.153574	0.155298		0.0286973	0.0194452		0.0241753	0.0189506		0.0100875	0.0120397		0.0285234	0.0314573
	-1.7	0.0283494	0.021458		0.168531	0.21053		0.0253058	0.0248683		0.0238274	0.0240824		0.0123485	0.0124277		0.0373934	0.0406749
	-1.6	0.0345237	0.0286351		0.245057	0.278567		0.0255667	0.0325707		0.0308713	0.0314823		0.0123485	0.0129408		0.047307	0.0526712
	-1.5	0.0399153	0.0396362		0.335932	0.359112		0.0389587	0.0432278		0.0389587	0.041868		0.0141747	0.0136125		0.0680908	0.0679657
	-1.4	0.0539161	0.0559373		0.445677	0.450527		0.0529595	0.0575857		0.0475679	0.0560486		0.0154791	0.0144831		0.100267	0.0870597
	-1.3	0.0671342	0.0792751		0.560727	0.549648		0.0740042	0.0764121		0.0622644	0.0748761		0.0190446	0.0156		0.11705	0.110391
	-1.2	0.0940053	0.111535		0.725258	0.6518		0.0941792	0.100422		0.0950489	0.0991675		0.0227839	0.017018		0.146008	0.138278
	-1.1	0.145573	0.154556		0.75926	0.751062		0.114702	0.130183		0.114702	0.1296		0.0278277	0.0187998		0.194968	0.170862
	-1	0.182706	0.209841		0.856309	0.840776		0.146617	0.166001		0.161835	0.166588		0.0267841	0.0210152		0.214534	0.208046
	-0.9	0.239927	0.278212		0.959532	0.914262		0.187663	0.207806		0.206794	0.210142		0.0257406	0.0237411		0.262363	0.249444
	-0.8	0.324366	0.359434		0.935009	0.965629		0.258015	0.255048		0.239144	0.259755		0.0313061	0.0270591		0.278277	0.294345
	-0.7	0.440981	0.451889		0.956315	0.990553		0.316974	0.306628		0.317322	0.314305		0.0367847	0.0310547		0.357325	0.341703
	-0.6	0.57325	0.552378		0.928574	0.986878		0.366108	0.360874		0.378891	0.372025		0.0327845	0.035814		0.380978	0.390147
	-0.5	0.687778	0.656131		0.937009	0.954924		0.428633	0.415596		0.450286	0.430548		0.0366977	0.0414202		0.430546	0.438038
	-0.4	0.788914	0.757066		0.918226	0.897442		0.482201	0.468196		0.49568	0.487031		0.0455678	0.0479503		0.468287	0.483544
	-0.3	0.88318	0.848325		0.821786	0.819221		0.521073	0.515865		0.525682	0.538367		0.0463504	0.0554697		0.498724	0.524755
	-0.2	0.944053	0.923014		0.72865	0.726429		0.57612	0.555823		0.602382	0.581463		0.051829	0.0640278		0.5429	0.55981
	-0.1	0.974403	0.975055		0.66969	0.625818		0.570902	0.585581		0.616035	0.613539		0.0671342	0.0736522		0.590207	0.587039
	0	0.973359	1		0.547509	0.523919		0.602904	0.603201		0.629253	0.632426		0.0763521	0.0843439		0.612556	0.605088
	0.1	0.974751	0.995657		0.441155	0.426374		0.597686	0.607503		0.657168	0.636813		0.0820916	0.0960719		0.633601	0.613037
	0.2	0.914486	0.96241		0.323323	0.337487		0.585946	0.598193		0.620296	0.626389		0.094614	0.10877		0.620557	0.610476
	0.3	0.901442	0.903163		0.239405	0.260028		0.587077	0.575902		0.564467	0.601886		0.120702	0.122331		0.579511	0.597537
	0.4	0.818133	0.822919		0.186967	0.19527		0.536726	0.542112		0.548379	0.564993		0.122877	0.136611		0.587859	0.574886
	0.5	0.749608	0.728087		0.11992	0.143211		0.477766	0.498991		0.53116	0.51816		0.128964	0.151422		0.566641	0.543665
	0.6	0.642297	0.625634		0.090092	0.102903		0.441851	0.449167		0.468461	0.464333		0.166705	0.166538		0.503246	0.505396
	0.7	0.512986	0.52226		0.0751347	0.0728022		0.392457	0.395461		0.413589	0.406649		0.179488	0.181701		0.46133	0.461861
	0.8	0.435503	0.423705		0.056264	0.0511026		0.360194	0.340631		0.334628	0.348134		0.20836	0.196623		0.413154	0.41496
	0.9	0.347846	0.334292		0.0440025	0.0359886		0.306452	0.287141		0.304365	0.291458		0.221404	0.210998		0.378282	0.366581
	1	0.258275	0.256747		0.0301756	0.0258112		0.235665	0.237001		0.236274	0.238754		0.241753	0.224508		0.290799	0.318475
	1.1	0.184706	0.192252		0.0308713	0.0191821		0.197229	0.191672		0.189402	0.191524		0.256188	0.23684		0.278972	0.272158
	1.2	0.141921	0.140695		0.024871	0.0150037		0.150008	0.152045		0.149574	0.150631		0.250536	0.247692		0.220186	0.228848
	1.3	0.102614	0.101015		0.0240883	0.012454		0.121572	0.118481		0.118355	0.116356		0.28506	0.25679		0.185489	0.189429
	1.4	0.0774826	0.071575		0.0190446	0.0109475		0.0790479	0.0908988		0.0964402	0.0885069		0.274189	0.263896		0.155835	0.15445
	1.5	0.0646993	0.0504974		0.0178271	0.0100852		0.0636558	0.0688818		0.0713084	0.0665466		0.257232	0.26882		0.116007	0.124151
	1.6	0.0443503	0.0359242		0.0155661	0.00960698		0.0529595	0.0517959		0.0665255	0.0497257		0.278711	0.271428		0.0975707	0.0985066
	1.7	0.0366108	0.0261871		0.0126094	0.00935002		0.0425241	0.0388962		0.0459156	0.0372018		0.250014	0.271649		0.0741781	0.0772819
	1.8	0.0352194	0.0198969		0.0104354	0.0092162		0.0349585	0.0294158		0.036176	0.0281328		0.309061	0.269476		0.0621774	0.060093
	1.9	0.0281755	0.0159663		0.00973968	0.00914863		0.033828	0.0226302		0.0344367	0.0217426		0.253753	0.26497		0.0413067	0.0464651
	2	0.0304365	0.0135897		0.0113919	0.00911556		0.0305235	0.0178982		0.0307843	0.0173595		0.254623	0.258254		0.0328714	0.0358828
	2.1	0.0260884	0.0121988		0.00930487	0.00909987		0.0206968	0.0146822		0.0218273	0.014432		0.227665	0.249506		0.0255667	0.0278318
	2.2	0.0181749	0.0114106		0.0109571	0.00909265		0.0245231	0.0125513		0.0189576	0.0125275		0.237231	0.238957		0.0257406	0.0218287
	2.3	0.0184358	0.0109781		0.0106093	0.00908943		0.0179141	0.0111745		0.01574	0.0113204		0.218708	0.226875		0.0226969	0.0174406
	2.4	0.0163488	0.0107483		0.00817438	0.00908803		0.015827	0.0103069		0.0133051	0.0105748		0.204707	0.213558		0.0136529	0.0142956
	2.5	0.0154791	0.0106299		0.00713084	0.00908744		0.0193924	0.0097736		0.0160009	0.0101259		0.192967	0.199319		0.0111311	0.0120848
	2.6	0.0163488	0.0105708		0.00843526	0.00908721		0.0149574	0.00945372		0.0126964	0.00986252		0.171488	0.184474		0.013566	0.0105605
	2.7	0.0126094	0.0105423		0.00826134	0.00908711		0.013566	0.00926651		0.0139138	0.00971182		0.143399	0.169333		0.0100875	0.00952944
	2.8	0.0128703	0.0105289		0.00826134	0.00908708		0.0103484	0.00915958		0.0146095	0.00962775		0.162531	0.154188		0.0100006	0.00884512
	2.9	0.0094788	0.0105228		0.00808741	0.00908706		0.0111311	0.00909997		0.0113919	0.00958201		0.129399	0.139303		0.0113919	0.00839943
	3	0.0115659	0.0105202		0.00704388	0.00908706		0.00982664	0.00906753		0.0106963	0.00955774		0.115746	0.12491		0.0109571	0.00811457
	3.1	0.0120876	0.010519		0.00800045	0.00908706		0.00895703	0.0090503		0.0101745	0.00954519		0.113137	0.111204		0.00791349	0.00793587
	3.2	0.00843526	0.0105186		0.00695691	0.00908705		0.00860918	0.00904136		0.00982664	0.00953885		0.0898312	0.0983383		0.00817438	0.00782583
	3.3	0.011218	0.0105184		0.00808741	0.00908705		0.0103484	0.00903683		0.00904399	0.00953572		0.0965272	0.0864257		0.00817438	0.00775931
	3.4	0.00887007	0.0105183		0.00756565	0.00908705		0.00747868	0.0090346		0.00860918	0.00953422		0.0904399	0.07554		0.00895703	0.00771985
	3.5	0.0094788	0.0105183		0.00669603	0.00908705		0.00939184	0.00903351		0.00887007	0.00953352		0.0772218	0.0657183		0.00739172	0.00769685
	3.6	0.00860918	0.0105182		0.00826134	0.00908705		0.00747868	0.00903301		0.00739172	0.0095332		0.0740911	0.0569654		0.0072178	0.0076837
	3.7	0.00704388	0.0105182		0.00626122	0.00908705		0.0072178	0.00903277		0.0072178	0.00953306		0.063047	0.049258		0.00730476	0.00767631
	3.8	0.00686995	0.0105182		0.00695691	0.00908705		0.00817438	0.00903266		0.00617426	0.00953299		0.0593077	0.0425503		0.00878311	0.00767224
	3.9	0.00826134	0.0105182		0.00686995	0.00908705		0.00591338	0.00903262		0.00626122	0.00953297		0.0573076	0.0367796		0.00591338	0.00767003
	4	0.00739172	0.0105182		0.00600034	0.00908705		0.00791349	0.0090326		0.00660907	0.00953296		0.0433938	0.0318707		0.00643515	0.00766886
	4.1	0.00826134	0.0105182		0.00678299	0.00908705		0.00843526	0.00903259		0.00739172	0.00953295		0.0551336	0.0277409		0.00765261	0.00766824
	4.2	0.00791349	0.0105182		0.00678299	0.00908705		0.00634818	0.00903259		0.00582642	0.00953295		0.0380021	0.0243047		0.00600034	0.00766793
	4.3	0.00800045	0.0105182		0.00695691	0.00908705		0.00730476	0.00903259		0.00678299	0.00953295		0.0380021	0.0214762		0.00600034	0.00766777
	4.4	0.00756565	0.0105182		0.0060873	0.00908705		0.00600034	0.00903259		0.00669603	0.00953295		0.0312192	0.0191727		0.00730476	0.00766769
	4.5	0.00686995	0.0105182		0.00660907	0.00908705		0.00600034	0.00903258		0.00643515	0.00953295		0.0276537	0.0173166		0.00704388	0.00766766
	4.6	0.00773957	0.0105182		0.00591338	0.00908705		0.00843526	0.00903258		0.00660907	0.00953295		0.0264363	0.0158366		0.0060873	0.00766764
	4.7	0.00686995	0.0105182		0.00582642	0.00908705		0.00591338	0.00903258		0.00626122	0.00953295		0.020262	0.0146687		0.00678299	0.00766763
	4.8	0.00739172	0.0105182		0.00660907	0.00908705		0.00591338	0.00903258		0.00782653	0.00953295		0.0194794	0.0137565		0.0072178	0.00766762
	4.9	0.00660907	0.0105182		0.00591338	0.00908705		0.00617426	0.00903258		0.00756565	0.00953295		0.0165227	0.0130514		0.00626122	0.00766762
	5	0.00626122	0.0105182		0.00800045	0.00908705		0.00660907	0.00903258		0.00756565	0.00953295		0.0205229	0.0125118		0.00695691	0.00766762	0

## Sheet: Fig2.f
Z	Unaberrated	Fit		Defocus	Fit		Astigmatism	Fit		Trefoil	Fit		SA	Fit		Coma	Fit
-50	0.0530849	0.0241476		0.0357197	0.0235805		0.0479546	0.0259834		0.0308435	0.025424		0.0591232	0.0168401		0.0331331	0.0223099
-49	0.052906	0.0250206		0.0360927	0.0259486		0.0475548	0.027914		0.030306	0.0255016		0.0586688	0.0180337		0.0327752	0.0224224
-48	0.0526703	0.0260769		0.0363718	0.0287525		0.0475108	0.029956		0.0307951	0.0255954		0.0582504	0.0194264		0.032869	0.0225711
-47	0.0522841	0.0273493		0.0355545	0.0320566		0.0477253	0.0321121		0.0296513	0.0257083		0.0581676	0.0210458		0.0322275	0.0227665
-46	0.0524761	0.0288752		0.0357599	0.0359314		0.0475511	0.0343852		0.0302688	0.0258437		0.0586412	0.0229224		0.0320944	0.0230214
-45	0.0530303	0.0306968		0.0361887	0.0404536		0.0476428	0.0367776		0.030133	0.0260057		0.0578852	0.0250895		0.032173	0.023352
-44	0.0523583	0.0328613		0.0364656	0.045706		0.0482407	0.0392915		0.0296884	0.0261987		0.0575816	0.0275832		0.0328058	0.0237783
-43	0.0528863	0.0354218		0.0364165	0.0517766		0.0480866	0.0419286		0.0295992	0.0264278		0.0580275	0.030443		0.0322494	0.0243243
-42	0.0530216	0.0384366		0.0378837	0.0587585		0.0482077	0.0446904		0.0299488	0.0266988		0.057847	0.0337108		0.0325919	0.0250193
-41	0.0525176	0.0419701		0.0386965	0.0667489		0.0479161	0.0475778		0.0301367	0.0270181		0.0576155	0.037432		0.0331418	0.0258986
-40	0.0525569	0.0460922		0.0416801	0.075848		0.0481967	0.0505914		0.0297852	0.0273931		0.0583864	0.0416542		0.0345906	0.0270039
-39	0.0534165	0.0508786		0.0439601	0.0861576		0.049807	0.0537313		0.0302204	0.0278318		0.0589087	0.0464279		0.035123	0.0283846
-38	0.0530042	0.0564104		0.0460147	0.0977798		0.0505901	0.0569971		0.0299265	0.0283432		0.0580254	0.0518058		0.0351034	0.0300983
-37	0.0531045	0.0627734		0.0541769	0.110815		0.0517254	0.0603878		0.0300939	0.0289372		0.0583779	0.0578426		0.03691	0.0322117
-36	0.0536522	0.0700578		0.0608854	0.125359		0.0537391	0.063902		0.0301553	0.0296244		0.058329	0.0645945		0.0394411	0.0348016
-35	0.0553476	0.0783572		0.0694028	0.141502		0.0543884	0.0675375		0.0301758	0.0304166		0.0600702	0.0721185		0.0394629	0.0379548
-34	0.0579354	0.0877675		0.0837018	0.159326		0.0579776	0.0712916		0.0300549	0.0313265		0.0612381	0.0804721		0.0441847	0.0417691
-33	0.0575077	0.0983855		0.112659	0.178901		0.060426	0.0751611		0.0307375	0.0323676		0.0629666	0.0897125		0.0481907	0.0463529
-32	0.0609574	0.110308		0.136972	0.200282		0.065466	0.079142		0.0303246	0.0335543		0.0671817	0.0998956		0.0529889	0.0518257
-31	0.0636608	0.123628		0.162765	0.223507		0.0718448	0.0832297		0.0317623	0.034902		0.0701481	0.111075		0.0544944	0.0583165
-30	0.0726112	0.138436		0.19888	0.248594		0.0792268	0.0874188		0.0334958	0.0364266		0.0772999	0.123303		0.0616033	0.0659638
-29	0.0858514	0.154814		0.244406	0.275538		0.0914983	0.0917033		0.0346917	0.0381447		0.08425	0.136624		0.066696	0.0749132
-28	0.0942083	0.172838		0.295825	0.304308		0.0944951	0.0960767		0.0364698	0.0400736		0.0956125	0.151082		0.0803616	0.0853158
-27	0.110763	0.192568		0.342322	0.334847		0.106061	0.100532		0.0406621	0.0422305		0.105971	0.16671		0.0898422	0.0973251
-26	0.14711	0.214054		0.370998	0.367064		0.113674	0.10506		0.042775	0.0446331		0.121886	0.183537		0.0929755	0.111094
-25	0.180703	0.237328		0.387028	0.400839		0.134719	0.109653		0.049203	0.0472989		0.140772	0.201582		0.0978412	0.12677
-24	0.219195	0.2624		0.415345	0.43602		0.146345	0.114302		0.0607905	0.0502448		0.159119	0.220854		0.10764	0.144491
-23	0.266155	0.289261		0.479502	0.472421		0.164161	0.118996		0.0646127	0.0534874		0.181941	0.241351		0.136015	0.164382
-22	0.291191	0.317877		0.561857	0.509823		0.159895	0.123725		0.0762708	0.0570419		0.209843	0.263058		0.180236	0.186546
-21	0.337512	0.348186		0.592391	0.547975		0.173483	0.128478		0.083532	0.0609227		0.246254	0.285947		0.182253	0.211061
-20	0.36754	0.380098		0.621838	0.586598		0.163924	0.133244		0.0904362	0.065142		0.310166	0.309979		0.211412	0.237971
-19	0.432903	0.413496		0.667169	0.625385		0.149335	0.138009		0.0873003	0.0697102		0.385826	0.335095		0.244905	0.267286
-18	0.496688	0.44823		0.706882	0.664005		0.148542	0.142762		0.0906445	0.0746352		0.363303	0.361225		0.283002	0.29897
-17	0.534351	0.484118		0.756436	0.702109		0.148168	0.14749		0.100007	0.0799221		0.401387	0.388281		0.32849	0.332938
-16	0.565409	0.520952		0.803545	0.739332		0.149758	0.152179		0.101759	0.0855726		0.42982	0.416159		0.386006	0.369053
-15	0.63303	0.55849		0.817527	0.7753		0.148924	0.156816		0.10834	0.0915851		0.487752	0.444742		0.418114	0.407124
-14	0.614972	0.596466		0.840261	0.809639		0.156517	0.161386		0.114595	0.0979538		0.526927	0.473894		0.46959	0.446901
-13	0.661025	0.634587		0.866907	0.841975		0.161078	0.165877		0.1148	0.104669		0.556195	0.503467		0.529978	0.488076
-12	0.723933	0.672539		0.898806	0.871946		0.159963	0.170273		0.119968	0.111715		0.563139	0.533297		0.558887	0.530286
-11	0.697575	0.70999		0.942723	0.899207		0.164306	0.174561		0.122678	0.119075		0.539768	0.563209		0.592614	0.573115
-10	0.91799	0.746594		0.907589	0.923436		0.159277	0.178727		0.129266	0.126722		0.554689	0.593017		0.665626	0.616097
-9	0.858725	0.781997		0.916321	0.94434		0.165076	0.182756		0.140675	0.134629		0.595876	0.622525		0.690906	0.65873
-8	0.808505	0.815843		0.977697	0.961664		0.169406	0.186636		0.142001	0.142761		0.613195	0.651528		0.698993	0.700477
-7	0.773306	0.847778		0.961665	0.975191		0.174158	0.190353		0.148584	0.151079		0.614205	0.67982		0.762348	0.740783
-6	0.867268	0.877457		0.975113	0.984752		0.174956	0.193894		0.16383	0.15954		0.650045	0.707188		0.783531	0.779081
-5	0.941494	0.904551		0.973021	0.990225		0.171991	0.197246		0.16759	0.168094		0.715375	0.733422		0.84456	0.81481
-4	0.977252	0.928751		1.01487	0.991541		0.178654	0.200398		0.171623	0.176691		0.776662	0.758312		0.858784	0.847425
-3	0.905574	0.949778		0.854082	0.988683		0.189597	0.203337		0.181845	0.185274		0.786995	0.781655		0.856482	0.876415
-2	0.962851	0.967382		0.935948	0.981687		0.193177	0.206053		0.1872	0.193784		0.790687	0.803255		0.883977	0.901311
-1	0.996763	0.981353		0.934188	0.970642		0.201895	0.208536		0.198746	0.202159		0.811518	0.822927		0.884376	0.921701
0	1.01221	0.991521		0.936086	0.955688		0.204422	0.210777		0.193578	0.210336		0.814264	0.8405		0.890887	0.937243
1	0.861034	0.997763		0.991069	0.937013		0.207167	0.212767		0.223288	0.21825		0.805766	0.855817		0.89401	0.94767
2	0.981613	1		0.890295	0.914848		0.208708	0.214499		0.21888	0.225837		0.808427	0.868741		0.897305	0.952805
3	0.934959	0.998206		0.88157	0.889462		0.216736	0.215965		0.212795	0.233034		0.772577	0.879154		0.890135	0.952558
4	1.0143	0.992403		0.794594	0.86116		0.218557	0.217161		0.223281	0.239776		0.779083	0.886961		0.943922	0.946933
5	0.9186	0.982662		0.798719	0.830273		0.214636	0.218082		0.23697	0.246006		0.734004	0.89209		0.957834	0.936028
6	0.940881	0.969103		0.794373	0.797153		0.205638	0.218724		0.234913	0.251665		0.977464	0.894492		0.931557	0.920031
7	0.920638	0.951889		0.818416	0.762168		0.205429	0.219084		0.245922	0.256702		0.773753	0.894146		0.932308	0.899213
8	0.879661	0.931228		0.735643	0.725691		0.207089	0.219162		0.244557	0.261068		0.777065	0.891055		0.917156	0.873924
9	0.833871	0.907364		0.728932	0.688099		0.195342	0.218957		0.242673	0.264723		0.801681	0.885248		0.868151	0.844582
10	0.829507	0.880574		0.64109	0.649763		0.197541	0.218469		0.245615	0.267631		0.774912	0.876778		0.821972	0.811659
11	0.925572	0.851164		0.616078	0.611041		0.205917	0.217702		0.256113	0.269763		0.908033	0.865723		0.764017	0.775672
12	0.8943	0.819461		0.545954	0.572277		0.204835	0.216656		0.266288	0.271099		0.895739	0.852185		0.734415	0.737166
13	0.797879	0.785809		0.538261	0.533794		0.194736	0.215338		0.266128	0.271625		0.727054	0.836288		0.693741	0.696705
14	0.758877	0.75056		0.507738	0.495888		0.205003	0.213751		0.271876	0.271337		0.908002	0.818172		0.640693	0.654854
15	0.742822	0.71407		0.445792	0.45883		0.2234	0.211902		0.274137	0.270236		0.80191	0.797998		0.629225	0.612167
16	0.751072	0.676696		0.411392	0.422856		0.2118	0.209799		0.27259	0.268334		0.795697	0.775942		0.60811	0.569178
17	0.697762	0.638782		0.376869	0.388175		0.21987	0.207447		0.268349	0.26565		0.801158	0.752192		0.576229	0.526388
18	0.655781	0.600664		0.348418	0.35496		0.226474	0.204858		0.278125	0.262209		0.728946	0.726944		0.497173	0.484256
19	0.597892	0.562658		0.314546	0.323351		0.225196	0.20204		0.251095	0.258046		0.716679	0.700405		0.472532	0.443195
20	0.501624	0.525057		0.309711	0.293458		0.220528	0.199004		0.273516	0.2532		0.733131	0.672785		0.410483	0.403562
21	0.427407	0.488134		0.2958	0.265358		0.208075	0.195761		0.283722	0.247717		0.571554	0.644294		0.360704	0.365661
22	0.45345	0.45213		0.257959	0.239098		0.209697	0.192322		0.25532	0.241648		0.587766	0.615144		0.325088	0.329735
23	0.432124	0.41726		0.238691	0.214701		0.217381	0.188701		0.24937	0.235049		0.551831	0.585543		0.27012	0.295971
24	0.354411	0.383707		0.226469	0.192161		0.21136	0.184909		0.250879	0.227979		0.527775	0.55569		0.243544	0.264502
25	0.337643	0.351625		0.206768	0.171454		0.218007	0.18096		0.209473	0.220499		0.487404	0.525782		0.225892	0.235407
26	0.331791	0.321134		0.17336	0.152534		0.210243	0.176867		0.231483	0.212673		0.393505	0.496		0.192981	0.208716
27	0.289505	0.292329		0.156519	0.13534		0.199422	0.172644		0.219734	0.204566		0.42325	0.466518		0.162194	0.184419
28	0.263181	0.265272		0.150688	0.119798		0.196398	0.168306		0.210057	0.196242		0.397902	0.437496		0.140555	0.162467
29	0.221257	0.240002		0.136878	0.105823		0.193201	0.163865		0.215663	0.187766		0.460672	0.409078		0.12349	0.14278
30	0.200873	0.216531		0.107965	0.0933221		0.187701	0.159337		0.199583	0.179198		0.441448	0.381396		0.0981314	0.125251
31	0.18752	0.194849		0.104843	0.0821972		0.178338	0.154735		0.184743	0.170599		0.340733	0.354564		0.0842127	0.109756
32	0.176961	0.174927		0.0862052	0.0723472		0.173263	0.150073		0.167648	0.162026		0.461317	0.328681		0.0775948	0.0961543
33	0.15929	0.156718		0.072192	0.0636699		0.163407	0.145365		0.168039	0.153533		0.331311	0.303832		0.0725589	0.0842986
34	0.136285	0.140162		0.0602266	0.056064		0.151644	0.140624		0.149549	0.145169		0.278352	0.280083		0.0656377	0.0740355
35	0.132831	0.125185		0.0533641	0.0494303		0.134508	0.135864		0.141051	0.136978		0.237436	0.257487		0.0609639	0.0652115
36	0.122194	0.111705		0.050778	0.0436729		0.138037	0.131097		0.128718	0.129002		0.222467	0.236082		0.0549199	0.0576761
37	0.103493	0.0996334		0.0455211	0.0387006		0.120054	0.126336		0.11533	0.121276		0.179943	0.215893		0.0516208	0.0512841
38	0.0898815	0.0888763		0.0426336	0.0344271		0.109476	0.121592		0.100735	0.11383		0.175008	0.19693		0.0496592	0.045898
39	0.0880922	0.0793378		0.0408203	0.0307719		0.101061	0.116877		0.0888738	0.10669		0.141245	0.179192		0.0472001	0.0413894
40	0.078856	0.0709207		0.0394871	0.0276608		0.095137	0.112202		0.0760123	0.0998764		0.121705	0.162669		0.0441672	0.0376401
41	0.0708635	0.0635291		0.0378837	0.0250252		0.0789095	0.107577		0.0657974	0.0934056		0.119847	0.147337		0.0440058	0.0345424
42	0.0674182	0.057069		0.0375665	0.0228032		0.0755348	0.103012		0.0576974	0.0872885		0.105695	0.133169		0.0399604	0.0319996
43	0.0649133	0.05145		0.0360234	0.0209387		0.0678117	0.098516		0.0505719	0.081532		0.0991502	0.120127		0.0381406	0.0299258
44	0.0633139	0.0465855		0.0361373	0.0193816		0.0609616	0.0940968		0.0502092	0.0761392		0.086384	0.108168		0.0361987	0.0282452
45	0.0596155	0.042394		0.0356148	0.0180872		0.0560225	0.0897626		0.0454664	0.071109		0.0834855	0.0972435		0.0354067	0.026892
46	0.0573332	0.0387993		0.0349001	0.0170164		0.0581555	0.0855202		0.0427174	0.0664375		0.0798459	0.0873025		0.0341171	0.0258093
47	0.0572393	0.0357306		0.0352686	0.0161346		0.0524498	0.0813761		0.0376062	0.0621174		0.0729277	0.0782904		0.0324785	0.0249486
48	0.0542588	0.033123		0.0363673	0.0154119		0.0516887	0.0773359		0.0364624	0.0581392		0.0688741	0.0701508		0.0307547	0.0242685
49	0.0533751	0.0309175		0.0358872	0.0148222		0.0496456	0.0734047		0.0332075	0.0544909		0.0660286	0.0628264		0.0334778	0.022162
50	0.0533925	0.0290606		0.035847	0.0143433		0.0484113	0.0695866		0.0315893	0.0511589		0.0635145	0.0562597		0.033432	0.0222252

## Sheet: Fig. 2g
Bessel	Unaberrated	Defocus	Coma	Astigmatism	Trefoil	SA		Gaussian	Unaberrated	Defocus	Coma	Astigmatism	Trefoil	SA
Test 1	99.6851	96.4434	96.6954	27.2937	37.3709	86.2818		Test 1	100.038	96.5444	62.1918	59.1126	62.1749	25.2083
Test 2	98.6773	96.2587	98.1734	28.1335	36.4711	86.836		Test 2	100.52	96.2822	61.6081	58.9012	61.422	24.7853
Test 3	101.365	95.8891	96.9137	26.286	37.9307	87.5751		Test 3	99.5221	97.0181	62.5471	59.7386	61.6927	25.4959
Test 4	100.273	97.3672	95.738	26.4539	36.2679	88.3695		Test 4	99.9196	96.2061	61.8788	58.6305	62.1326	25.5721

## Sheet: Fig.3b
z (um)	No AO	AO
0	0.0250776	0.0183866
0.5	0.0257238	0.0219007
1	0.0290617	0.029399
1.5	0.0262722	0.0380972
2	0.0173356	0.0276125
2.5	0.0258065	0.0306588
3	0.0156667	0.0376022
3.5	0.0203841	0.0241952
4	0.0369494	0.0292554
4.5	0.0280107	0.021236
5	0.0395692	0.022684
5.5	0.0372149	0.0180308
6	0.047037	0.0343818
6.5	0.0592114	0.0343949
7	0.0352848	0.0270881
7.5	0.0325356	0.0303923
8	0.0348823	0.0182996
8.5	0.0450722	0.0332471
9	0.0572639	0.0262743
9.5	0.05019	0.0335637
10	0.0569984	0.0354894
10.5	0.0561498	0.0510538
11	0.0538586	0.0392342
11.5	0.0821979	0.0843368
12	0.0600273	0.0776045
12.5	0.0469456	0.0592396
13	0.0480467	0.0863735
13.5	0.0566753	0.0786914
14	0.0549226	0.0412795
14.5	0.0621271	0.0521222
15	0.0817823	0.0517762
15.5	0.0854106	0.0559485
16	0.0837101	0.0623382
16.5	0.0813938	0.0434794
17	0.0857142	0.056672
17.5	0.112544	0.0605234
18	0.119887	0.0460056
18.5	0.124868	0.0542796
19	0.131348	0.0718687
19.5	0.157781	0.0669631
20	0.151129	0.0700322
20.5	0.195415	0.0769539
21	0.20945	0.0770953
21.5	0.233444	0.106108
22	0.264051	0.137708
22.5	0.331046	0.170979
23	0.359522	0.172579
23.5	0.427567	0.267879
24	0.412193	0.329316
24.5	0.461156	0.336247
25	0.435022	0.469946
25.5	0.474714	0.481982
26	0.452791	0.595497
26.5	0.443907	0.707414
27	0.369888	0.905946
27.5	0.29399	0.78248
28	0.264464	0.802413
28.5	0.23033	0.595023
29	0.147996	0.560513
29.5	0.1557	0.35898
30	0.131567	0.275788
30.5	0.11741	0.229429
31	0.104105	0.170425
31.5	0.101089	0.156171
32	0.0796629	0.168391
32.5	0.0929611	0.0961488
33	0.0781223	0.0648144
33.5	0.0587707	0.0364783
34	0.0555884	0.0397781
34.5	0.0447523	0.0324485
35	0.0367949	0.021879
35.5	0.0577295	0.0251069
36	0.0364707	0.0217745
36.5	0.0350879	0.0103367
37	0.0239004	0.0205212
37.5	0.0238264	0.01311
38	0.0435381	0.00877117
38.5	0.0162128	0.0188272
39	0.0238765	0.0100898
39.5	0.0289094	0.0152761
40	0.0241202	0.00800741
40.5	0.0323234	0.0123941
41	0.0140783	0.0138759
41.5	0.0158527	0.0206615
42	0.0196639	0.0107795
42.5	0.0163467	0.0212316
43	0.0176533	0.00469783
43.5	0.0127314	0.00652234
44	0.0142284	0
44.5	0.020086	0.000386223
45	0.0175053	0.0184192
45.5	0.0157787	0.0194702
46	0.021187	0.0208867
46.5	0.0219954	0.0136115
47	0.0158734	0.0151336
47.5	0.0128489	0.0153349
48	0.023054	0.00423218
48.5	0.0181157	0.010488
49	0.00747214	0.00818366
49.5	0.0103868	0.0235642

## Sheet: Fig.3h
distance(um)	Gaussian-No AO	Gaussian-AO			distance(um)	Bessel-No AO	Bessel-AO
0.5	10.8223	7.05577			0.5	6.18688	16.6507
1	13.9866	5.97642			1	16.1661	33.973
1.5	16.0341	17.7194			1.5	19.3201	36.7058
2	21.8238	46.677			2	20.8126	53.4156
2.5	28.125	89.2864			2.5	19.299	100
3	55.2862	100			3	21.6144	92.8115
3.5	55.6491	64.8911			3.5	26.8307	71.6726
4	40.9523	46.9418			4	27.3327	69.2513
4.5	40.6188	46.4621			4.5	21.7512	50.9149
5	36.0577	50.5896			5	19.4461	35.7775
5.5	17.9867	31.691			5.5	15.994	24.7237
6	5.78653	12.9972			6	9.82375	17.0387
6.5	0.0174999	8.04518			6.5	5.63327	13.385
7	0.926951	8.71478			7	4.42172	14.2394
7.5	7.43305	11.3582			7.5	1.51889	13.8612
8	13.2396	23.0212			8	2.0631	9.06488
8.5	16.8387	32.6904			8.5	0	3.4573
9	12.47	16.5301			9	0.033683	2.32185
9.5	6.70723	5.70658			9.5	4.09396	3.5386
10	1.12684	6.32621			10	12.243	5.48098
10.5	18.0554	9.15451			10.5	18.7401	14.0772
11	24.2355	21.5371			11	20.7479	44.62
11.5	18.4283	39.3064			11.5	17.8562	51.7644
12	19.0492	55.5816			12	7.34794	24.939
12.5	19.6313	32.4205			12.5	4.11989	7.43825
13	7.22129	11.5531			13	1.21741	4.24304
13.5	0	6.1663			13.5	1.72905	5.44147
14	2.94075	2.55847			14	4.1932	7.70668
14.5	6.0901	4.83711			14.5	5.40284	8.01968
15	5.34306	10.6536			15	4.20554	7.46378
15.5	7.36496	10.8785			15.5	3.87457	5.59851
16	7.22505	7.63042			16	0.265518	3.44643
16.5	8.99024	6.31622			16.5	3.35668	6.17755
17	14.392	14.4313			17	8.78374	16.7233
17.5	18.0148	28.9376			17.5	11.5713	35.1127
18	23.9894	46.9318			18	12.1896	35.0146
18.5	19.3559	58.9546			18.5	9.29872	20.3856
19	17.4108	46.4321			19	12.8556	17.6336
19.5	18.7943	35.7186			19.5	13.861	33.7908
20	25.7645	44.0236			20	19.7255	47.5766
20.5	33.6117	60.6736			20.5	18.6487	26.6429
21	35.5174	52.4685			21	6.61287	7.50188
21.5	24.421	28.328			21.5	0.260283	2.31288
22	10.6992	6.04638			22	0.881064	0
22.5	3.64032	0

## Sheet: Fig.3i
Index	NoAO	AO
1	0.657779	1
2	0.523945	0.686204
3	0.341721	0.582645
4	0.303737	0.478446
5	0.250677	0.421373
6	0.219523	0.366679
7	0.180428	0.326765
8	0.171343	0.311082
9	0.170762	0.294607
10	0.148328	0.269823
11	0.131604	0.242827
12	0.123882	0.24927
13	0.117466	0.237336
14	0.112202	0.214791
15	0.0905288	0.196928
16	0.0922882	0.191243
17	0.0809213	0.175573
18	0.077228	0.174671
19	0.0753588	0.163705
20	0.0740611	0.152196
21	0.0717493	0.159908
22	0.0713173	0.145375
23	0.0653465	0.140498
24	0.0563586	0.130179
25	0.0497551	0.117585
26	0.0361462	0.0973717
27	0.0298209	0.0810203
28	0.0226224	0.0645082
29	0.0192037	0.0571145
30	0.015394	0.0495951
31	0.012628	0.0430383
32	0.0104534	0.0365406
33	0.0098135	0.0322812
34	0.00769543	0.0264694
35	0.00651028	0.0251637
36	0.0061294	0.0210612
37	0.00471514	0.0193998
38	0.00442539	0.0167658
39	0.00404324	0.0153303
40	0.00324132	0.013307
41	0.0027661	0.011293
42	0.00245178	0.0112761
43	0.00212614	0.00990317
44	0.0019798	0.00871254
45	0.00186622	0.00788358
46	0.0014274	0.00677977
47	0.00123355	0.00621165
48	0.00107831	0.00552888
49	0.00100499	0.00456881
50	0.000928427	0.00391866

## Sheet: Fig.4b
Y(um)	Soma No AO	Soma AO		Z(um)	Dendrite No AO	Dendrite AO
0	0	0		0	0.0457432	0
0.5	0.000226849	0.0014115		0.2	0.041116	0.00394389
1	0.000630136	0.00201643		0.4	0.0361639	0.00566805
1.5	2.52054e-05	0.00115945		0.6	0.051827	0.000609135
2	0.00133589	0.00176438		0.8	0.0561406	0.0127987
2.5	0.00105863	0.00151233		1	0.0604579	0.0205273
3	0.000983012	0.000554519		1.2	0.0718074	0.0160165
3.5	0.00173917	0.00216767		1.4	0.0704837	0.0141297
4	0.00133589	0.00211726		1.6	0.069305	0.00737845
4.5	0.00143671	0.0037304		1.8	0.0832482	0.0293701
5	0.00151233	0.00307506		2	0.0707379	0.0584408
5.5	0.00151233	0.00196602		2.2	0.0793263	0.0574523
6	0.00199123	0.00332712		2.4	0.110912	0.0714856
6.5	0.00161315	0.00201643		2.6	0.131216	0.0800247
7	0.00123507	0.0037304		2.8	0.138667	0.0734851
7.5	0.00143671	0.00453698		3	0.151352	0.087367
8	0.00292383	0.00473862		3.2	0.174054	0.0904548
8.5	0.00390684	0.00352876		3.4	0.195024	0.102873
9	0.00519232	0.00483944		3.6	0.18794	0.163057
9.5	0.00667944	0.00786409		3.8	0.197677	0.199394
10	0.0123507	0.00821697		4	0.198581	0.223976
10.5	0.0374301	0.00816656		4.2	0.262757	0.280465
11	0.0886727	0.0133085		4.4	0.266198	0.304192
11.5	0.174169	0.015577		4.6	0.270609	0.343892
12	0.28588	0.0124515		4.8	0.272861	0.404906
12.5	0.366663	0.0175934		5	0.270553	0.477777
13	0.450371	0.0239452		5.2	0.279463	0.505659
13.5	0.472274	0.0280788		5.4	0.32025	0.547402
14	0.502521	0.060241		5.6	0.325655	0.592258
14.5	0.513762	0.122145		5.8	0.340689	0.621237
15	0.531053	0.223723		6	0.349226	0.658423
15.5	0.536548	0.326007		6.2	0.403037	0.679641
16	0.541841	0.424157		6.4	0.399613	0.687187
16.5	0.5245	0.550285		6.6	0.383341	0.763268
17	0.564778	0.619196		6.8	0.38705	0.765746
17.5	0.544286	0.676211		7	0.374559	0.800303
18	0.542824	0.763624		7.2	0.399217	0.842086
18.5	0.52455	0.79266		7.4	0.416007	0.927417
19	0.531154	0.822755		7.6	0.352244	0.878502
19.5	0.519081	0.853859		7.8	0.382764	0.860433
20	0.522735	0.94233		8	0.412353	0.792302
20.5	0.516031	0.940263		8.2	0.36869	0.754076
21	0.517543	0.917729		8.4	0.330429	0.735131
21.5	0.500378	0.938852		8.6	0.326659	0.686409
22	0.495614	0.936331		8.8	0.315515	0.676708
22.5	0.518324	0.923678		9	0.278894	0.534197
23	0.50247	1		9.2	0.273916	0.509891
23.5	0.502899	0.97303		9.4	0.277664	0.451661
24	0.509099	0.931945		9.6	0.258844	0.41139
24.5	0.507284	0.951404		9.8	0.222319	0.373409
25	0.501739	0.893986		10	0.213894	0.375649
25.5	0.473358	0.890508		10.2	0.192549	0.351626
26	0.465595	0.885971		10.4	0.216744	0.398264
26.5	0.474442	0.903715		10.6	0.229861	0.438224
27	0.491909	0.903766		10.8	0.202325	0.417942
27.5	0.459999	0.895045		11	0.239813	0.432699
28	0.478475	0.910924		11.2	0.244194	0.486069
28.5	0.471619	0.917729		11.4	0.251537	0.608083
29	0.468897	0.895095		11.6	0.285227	0.62458
29.5	0.457277	0.884811		11.8	0.280155	0.781039
30	0.439507	0.918586		12	0.250836	0.838411
30.5	0.418259	0.871099		12.2	0.270656	0.840617
31	0.417956	0.907597		12.4	0.269233	0.844691
31.5	0.400993	0.899884		12.6	0.283982	0.798452
32	0.398951	0.893734		12.8	0.292398	0.905567
32.5	0.38408	0.895498		13	0.290224	0.962251
33	0.367419	0.897918		13.2	0.234702	1
33.5	0.330191	0.839593		13.4	0.235168	0.842675
34	0.284796	0.867722		13.6	0.258335	0.864252
34.5	0.235141	0.866512		13.8	0.245247	0.712567
35	0.175102	0.846146		14	0.203393	0.694435
35.5	0.108283	0.830821		14.2	0.186481	0.548399
36	0.0644755	0.786359		14.4	0.200026	0.4688
36.5	0.0371024	0.740636		14.6	0.199081	0.394657
37	0.0256087	0.643595		14.8	0.211002	0.342231
37.5	0.0169885	0.631547		15	0.183279	0.277152
38	0.0101326	0.525936		15.2	0.162507	0.28014
38.5	0.00609971	0.189797		15.4	0.144326	0.241009
39	0.00655341	0.0414377		15.6	0.113419	0.181983
39.5	0.0060241	0.0192065		15.8	0.122339	0.185747
40	0.00506629	0.0163331		16	0.114558	0.152057
40.5	0.00375561	0.0193578		16.2	0.126087	0.123511
41	0.00264657	0.0155265		16.4	0.129941	0.132227
41.5	0.00282301	0.0159298		16.6	0.0814535	0.152181
42	0.0037304	0.017795		16.8	0.0892387	0.150357
42.5	0.00289862	0.0159298		17	0.070317	0.116017
43	0.00327671	0.0132076		17.2	0.0599	0.109044
43.5	0.00380602	0.0131068		17.4	0.0508316	0.0883263
44	0.00219287	0.0169885		17.6	0.0370518	0.0970142
44.5	0.00163835	0.010183		17.8	0.0244155	0.0981284
45	0.00123507	0.0111912		18	0.0202916	0.0873954
45.5	0.00136109	0.00821697		18.2	0.0348558	0.0827133
46	0.00133589	0.00786409		18.4	0.0187546	0.0633707
46.5	0.00110904	0.00730957		18.6	0.0156723	0.0727271
47	0.00131068	0.00720875		18.8	0.0126189	0.0614108
47.5	0.00158794	0.0069567		19	0.0306194	0.0425474
48	0.0032515	0.00670464		19.2	0.0399203	0.0648367
48.5	0.000478903	0.00846902		19.4	0.0176675	0.0388556
49	0.000856984	0.00640218		19.6	0	0.0315511
49.5	0.000403287	0.00741039		19.8	0.0104598	0.0627951
50	0.000831779	0.00781368		20	0.00955559	0.0404163

## Sheet: Fig.4g
NoAO	Frame #	Gaussian D1-mean	Gaussian D1-SEM	Gaussian S1-mean	Gaussian S1-SEM		Frame #	Bessel D1-mean	Bessel D1-SEM	Bessel S1-mean	Bessel S1-SEM	Bessel S2-mean	Bessel S2-SEM	Bessel S3-mean	Bessel S3-SEM		AO	Frame #	Gaussian D1-mean	Gaussian D1-SEM	Gaussian S1-mean	Gaussian S1-SEM		Frame #	Bessel D1-mean	Bessel D1-SEM	Bessel S1-mean	Bessel S1-SEM	Bessel S2-mean	Bessel S2-SEM	Bessel S3-mean	Bessel S3-SEM
	1	538.266	22.5805	219	47.9275		1	345.611	29.4373	230.278	14.486	284.938	17.7897	275.656	33.1468			1	742.364	13.685	418.514	49.8579		1	530.594	35.2435	469.844	23.8835	438.656	27.9598	446.938	21.8085
	2	571.672	44.838	221.432	48.1785		2	304.111	21.543	214.778	9.03228	267.312	15.9375	243.375	18.3914			2	789.455	24.1745	442.676	40.4687		2	432.531	16.8805	385.344	15.0631	405.281	15.7556	394.531	17.1351
	3	478.625	34.634	206.297	36.3087		3	329.861	37.0845	213.528	11.0395	312.438	25.4632	231.531	21.7927			3	739.114	39.3824	388.081	31.9896		3	546	31.8755	401.562	24.5473	488.125	26.974	398.406	20.3548
	4	461.188	51.0939	263.216	49.1048		4	328.5	16.4018	195.583	13.3743	338	22.3016	270.062	33.4551			4	757.955	33.962	379.946	52.6551		4	496.156	20.53	358.438	16.4736	538.562	18.5327	431.469	9.99348
	5	492.422	26.6522	237.973	37.9548		5	347.694	18.4173	230.5	10.5721	303.125	19.7296	298.875	27.2977			5	853.773	49.6292	419.919	39.7385		5	524.531	24.8975	429.656	23.6619	528.594	28.101	453.25	21.4333
	6	446.781	18.8773	235.946	39.3987		6	277.75	15.4078	212.444	12.2801	295.562	23.3987	258.906	40.4398			6	897	42.2287	413.405	34.6106		6	525.812	37.8862	414.344	37.1897	447.031	24.5643	436.656	17.0843
	7	507.109	29.7101	183.757	23.3028		7	296.139	18.2562	186.806	14.6159	314.125	22.2473	246.531	28.7383			7	726.364	41.8001	351.459	29.0493		7	422.344	14.9524	361.344	20.5559	408.344	17.8471	358.188	11.7999
	8	424.969	26.1157	216.351	31.4834		8	323.139	22.5035	184.278	10.5475	340.875	31.9088	255.094	35.3312			8	696.636	28.2707	350.622	18.3366		8	462.125	21.001	309.812	18.7092	369.344	19.2668	339.844	11.4841
	9	438.172	47.0623	187.703	28.0682		9	267.528	30.6882	212.167	12.8689	277.906	25.4066	253.531	28.0216			9	650.682	34.9443	359.297	25.2973		9	390.156	14.5968	307.812	22.1834	434.469	31.8415	362.125	28.4272
	10	441.906	46.8632	206.405	28.4746		10	317.972	20.5215	222.222	34.1998	281.125	12.753	244.531	41.9369			10	751.75	20.3533	336.432	31.8035		10	498.219	27.6334	439.406	26.7572	523.5	29.448	430.719	26.9055
	11	479.406	56.4637	201.514	29.8338		11	267.5	16.4139	205.5	9.963	266.531	12.6575	231.438	18.1406			11	559.386	22.4172	346.622	29.0219		11	506	30.3776	402.469	26.7048	474.531	27.4272	420.062	16.7363
	12	514.656	28.6306	215.459	38.3898		12	263.972	14.9638	181.75	9.47629	264.25	21.9703	234.188	21.9909			12	567	17.9803	324.946	21.5117		12	473.688	15.5683	368.562	13.5211	424.125	11.5313	391.938	14.7624
	13	506.672	28.1283	225.405	12.785		13	325.806	21.7961	221.861	16.1614	347.906	18.1582	291	28.8739			13	738.227	37.2169	358.568	25.6908		13	437.344	26.0698	330.688	12.8527	445.781	14.8474	403.031	14.7071
	14	444.938	26.8355	201.297	13.8348		14	366.889	29.5312	245.75	10.8354	373.031	33.0081	332.875	40.4127			14	643.341	26.5074	306.162	17.212		14	537.062	26.9089	371.344	15.4154	480.531	24.7258	430.219	17.6383
	15	410.359	16.3014	220.216	35.8177		15	359.528	27.9164	242	17.048	290.125	25.822	286.438	27.2496			15	681.091	21.7342	297.189	15.6391		15	474.312	24.4221	418.531	25.6671	410.781	14.5652	402.688	18.0605
	16	471.672	23.633	217.108	18.8243		16	342.806	23.3728	216.778	17.4836	283.562	23.7284	257.656	26.2005			16	603.477	25.5417	354.757	19.8942		16	427.188	13.6271	380.406	12.1046	372.906	14.3924	388.25	13.4325
	17	570.656	42.7591	208.514	27.0131		17	298.389	24.1387	206.028	12.7808	308.562	25.9257	249.188	37.1937			17	730.295	43.4841	335.865	22.2982		17	398.5	13.489	373.188	17.4893	401.312	16.7076	352.438	9.70391
	18	554.25	19.2749	265.027	43.5492		18	305.028	20.7037	208.139	14.7645	306.156	32.8843	241.562	36.7699			18	961.636	32.0201	384.108	24.9729		18	410.469	17.4023	390.125	19.6655	386.594	12.8411	347.594	11.1945
	19	510.344	25.5838	222.135	33.8751		19	347.333	24.3825	233.306	16.3579	427.562	56.527	251.375	29.3349			19	995.136	46.9464	409.027	18.5553		19	541.344	34.8135	408.406	28.4217	497.25	28.6233	389.688	21.598
	20	489.641	15.7338	200.811	28.7209		20	352.472	23.245	239.806	20.7956	345.625	30.6486	297.156	49.3621			20	846.568	25.2836	372.703	17.0787		20	489	35.7659	375.625	21.9188	474.906	20.6469	377.281	18.8261
	21	494.312	42.1428	226.811	30.3155		21	355.472	35.7034	240.972	18.789	348.281	22.3143	239.781	31.2514			21	655.75	32.0172	297.541	16.2427		21	486.844	35.4901	381.781	11.8507	471	30.6228	355.625	19.591
	22	513.109	32.466	195.054	26.5046		22	384.361	22.4181	206.917	14.0287	384.219	33.4235	291.5	22.6708			22	597.091	18.6356	306.649	14.4261		22	502.188	29.9734	375.281	21.8225	550.531	24.7603	404.344	19.332
	23	409.266	27.204	196.838	15.482		23	377.056	30.9431	254.278	12.185	346.281	28.7532	303.969	14.6213			23	657.068	13.7203	309.595	21.131		23	560.594	37.681	394.781	31.2206	497.875	25.4022	427.969	15.8399
	24	425.453	18.5352	193.568	38.6449		24	304.722	29.5726	192.028	16.516	287.719	30.926	267.219	24.5042			24	535.614	17.5561	320.703	21.4633		24	498.125	26.3694	397.094	23.5257	490.844	41.9837	389.531	23.3272
	25	414.219	18.8029	204	27.0266		25	311.806	25.907	217.222	14.3706	275.469	25.6888	260.25	31.2134			25	832.795	19.7839	420.216	30.4282		25	441.812	28.664	362.625	28.5304	422	20.318	364.906	21.7769
	26	460.062	28.626	216.297	20.495		26	277.944	18.9011	202.5	24.9982	278.094	20.4648	243.719	24.8003			26	771	25.2368	380.568	21.2949		26	414.875	25.8104	375.969	24.0482	435.688	15.4639	350.438	14.4295
	27	450.562	19.5142	237.324	33.1708		27	315.056	25.3033	211.167	11.9659	312.062	29.2401	261.844	36.1203			27	774.977	24.7329	394.838	21.96		27	457	20.614	399.656	19.7274	431.125	24.9135	384.812	22.2115
	28	443.531	21.6589	191.27	26.4548		28	314.833	25.0224	214.389	22.5371	335.656	38.5767	237.969	31.0253			28	565.909	13.4187	325.486	17.7604		28	460.031	20.0637	419.219	21.2008	550.094	40.5346	462.719	23.6773
	29	598.609	22.5399	223.892	26.7713		29	316.722	22.1944	227.639	17.6624	333.188	27.5401	253.625	32.0703			29	797.364	29.9523	381.784	36.209		29	518.312	30.8064	405.281	22.1833	501.125	30.6157	422.375	24.5207
	30	562.953	30.779	210.757	22.1945		30	272.917	18.6741	215.583	12.3578	269.594	33.122	234.156	39.7034			30	926.727	18.9478	371.919	20.5382		30	543.531	17.3218	469.75	19.8714	523.75	27.6244	426.781	23.8473
	31	524.594	26.227	219.297	33.439		31	335.806	27.1415	204.333	11.7955	423.781	44.5713	295.469	21.7744			31	1188.73	42.6044	555.487	60.6946		31	588.969	21.3272	452.094	18.9437	802.438	29.9173	502.906	13.2765
	32	466.047	24.0236	192.351	21.6865		32	410.444	25.1878	270.194	14.4644	346.656	24.7751	310.031	31.6279			32	1017.8	39.5053	453.054	31.377		32	711.781	23.0935	516.438	24.7039	642.875	27.6008	567.094	19.8888
	33	443.297	18.9677	220.405	12.4938		33	319.306	20.5254	243.917	14.0046	335.938	20.5156	309.812	35.6826			33	800.295	40.9313	439.568	40.2755		33	564	20.4654	464.625	31.1008	546.156	17.178	480.5	14.8129
	34	418.328	26.7549	199.108	18.0998		34	346.972	19.5867	238.472	15.7911	307.094	29.5556	262.969	26.7476			34	853.636	25.871	441.297	31.754		34	580.156	33.7981	368.156	25.4737	510.406	32.3004	441.531	20.0089
	35	426.859	16.3781	204.514	17.0922		35	301.833	22.1604	205.194	17.4771	266.281	16.7015	260.688	21.1636			35	914.136	44.942	442.027	34.955		35	468.625	24.8281	359.406	31.1197	479.094	25.367	398.344	17.7591
	36	417.016	17.2793	188.541	32.2406		36	267.111	19.8752	208.278	13.1846	295.5	22.9883	242.375	29.764			36	866.727	38.07	379.946	28.2959		36	415.688	22.9169	351.062	21.3494	467.531	20.5	399.5	14.3306
	37	559.344	22.4006	225.622	26.3608		37	290.111	20.179	202.389	8.42337	271.875	18.8267	226.375	31.4522			37	841.841	29.5657	363.811	22.6079		37	527.094	33.434	399.594	18.1841	472.156	27.7529	444.375	22.816
	38	524	20.873	229.324	11.4103		38	284	26.2028	240.556	16.2007	407.438	38.8652	257.594	37.482			38	755.727	25.3147	326.892	15.66		38	486.406	21.3455	396.688	17.4885	391.188	12.7875	403.469	8.23243
	39	480.281	22.6624	209.432	21.0457		39	303.528	18.234	245.944	13.1552	319.75	20.2809	280.781	33.9728			39	661.114	15.6032	299.162	21.3821		39	408.75	14.5078	331.031	7.0644	370.188	11.5208	380.469	12.7232
	40	380.016	16.9216	177.405	22.7776		40	347.583	21.6041	196.556	9.43417	450.625	31.2043	312	46.8192			40	822.864	23.5004	367.351	22.6022		40	590.531	28.0614	396.344	26.3334	631.531	32.3119	537.5	19.2744
	41	449.453	17.6764	190.432	20.8999		41	378.5	25.5422	274.472	17.5407	403.719	25.0341	309.188	40.5598			41	928.182	36.4485	424.297	22.8287		41	610.875	39.5073	465.469	30.7181	619.781	20.3087	504.938	17.4653
	42	552.766	64.0955	225.973	35.5741		42	389.861	26.4252	238.444	16.9698	364.375	28.0885	314	31.4635			42	823.727	26.5071	423.081	23.1362		42	519.688	18.9932	448.75	24.4877	516.938	34.3685	417	18.1908
	43	495.719	34.9367	205.757	31.9851		43	320.639	14.8608	245.194	19.9039	363.469	29.3404	285.125	35.8673			43	1006.3	51.1023	549.541	34.451		43	459.312	24.4998	374.906	21.8803	497.062	23.2752	384.125	24.0167
	44	422.438	41.7153	183.784	16.2352		44	324.306	23.8673	231.194	17.816	323.125	30.2681	251.062	18.1875			44	1054.93	29.9374	478.108	36.921		44	504.281	18.0397	401.875	20.5016	447.25	16.5102	380.812	11.8647
	45	386.719	31.3746	184.27	21.7813		45	320	14.4795	223.361	11.7916	272.062	18.7748	250.25	32.8258			45	890.432	49.4523	464.297	27.0129		45	444.25	18.1295	406.906	22.7399	480.094	33.3928	371.75	11.7823
	46	365.797	22.5597	198.054	23.5801		46	305.389	18.7674	229.056	8.64296	381.469	31.9936	277.75	23.8599			46	810.227	32.6174	416.757	30.1184		46	505.125	39.543	406.219	38.75	509.969	30.9024	457.312	24.4709
	47	421.562	18.9447	196.514	13.3805		47	304.111	23.3558	210.833	13.7761	346.25	42.2565	287.938	39.0792			47	857.568	29.7802	415.162	26.9448		47	503.375	27.5872	419.438	19.91	431.75	19.0321	391.938	17.2446
	48	425.359	36.0045	205.703	17.2968		48	301.25	13.4235	204.944	12.862	254.344	22.8991	237.781	38.8959			48	895.159	50.5543	440.054	46.0587		48	521.406	29.4152	386.562	27.3842	477.938	25.3699	398.188	10.9448
	49	458.438	17.1729	210.811	21.1822		49	361.861	16.8475	224.611	11.9579	372.688	19.8007	288.531	34.4345			49	865.182	34.7869	476.324	35.1058		49	483.094	17.8061	370.969	13.686	501.094	24.7464	398.656	12.6669
	50	529.891	21.0635	208.784	25.1925		50	351.611	19.6242	232.278	18.1643	350.844	20.6979	286.156	29.6911			50	916.159	26.4591	459.297	38.1909		50	508.656	27.6798	418.25	18.7718	474	20.4703	427.75	19.5559
	51	486.969	26.5046	186.216	15.4433		51	294.583	15.9971	220.944	9.0826	304.75	24.1301	247.938	21.3785			51	801.5	26.518	434.297	28.6035		51	542.25	26.8442	374.375	21.2142	462.094	17.9342	430.062	12.9153
	52	405.672	16.6528	180.784	21.0625		52	266.028	17.8598	195.694	9.1266	286.406	23.1023	203.219	14.573			52	760.75	32.1642	336.784	20.655		52	505.969	50.752	401.344	49.9354	473.938	49.4392	375.281	22.2312
	53	433.797	18.4442	230.784	31.4592		53	310.139	12.8365	215.75	16.7909	274.094	24.4567	226.094	19.8495			53	1177.43	49.6751	588.541	49.3912		53	418	37.7202	385.156	30.949	467.562	36.7707	381.344	24.0129
	54	412.875	29.9195	198.973	26.2018		54	272.583	18.4132	207.028	12.6105	283.438	35.7516	251.188	26.4541			54	1281.93	47.1215	560.324	36.3599		54	488.75	45.0525	429.688	44.4402	548.812	50.8642	453.875	30.9544
	55	497.172	67.9105	236.324	49.3704		55	331.472	17.2063	238.833	13.7669	379.75	16.0428	293.031	13.5499			55	1192.89	42.7509	596.973	39.0437		55	597.094	38.5258	480.812	23.2046	537.406	30.7129	481.781	23.4582
	56	498.797	28.0838	183.73	28.3362		56	282.583	17.4355	215	12.7136	309.25	19.0708	250.75	25.9905			56	1021.41	26.9958	531.676	24.7923		56	547.531	37.9539	420.25	33.0345	449.312	24.2446	475.125	29.902
	57	449.578	21.0427	214.703	26.3492		57	301.194	21.7689	199.806	12.1046	292.562	14.7241	268.156	18.8199			57	1002.82	41.0431	488.135	26.713		57	516.344	25.5292	379.219	23.9226	414.188	18.5727	462.219	23.7756
	58	419.594	15.7065	189.432	21.3593		58	362.056	22.5766	230.194	21.492	378.438	22.1535	298.406	25.2924			58	890.182	26.0758	421.73	27.8393		58	538.844	21.3828	422.969	20.4475	565.688	33.4994	462.5	20.2847
	59	473.047	63.1902	219.324	41.641		59	340.917	17.9007	252.139	12.3288	321.969	27.4714	318.531	22.6292			59	851.136	21.1003	398.081	33.7449		59	562.531	24.8424	419.344	21.8018	466.031	18.394	472.906	16.9887
	60	442.047	22.2232	184.162	29.3326		60	325.194	44.2739	238.722	14.439	295.906	24.2814	256.562	24.5243			60	774.955	21.4417	408.243	23.0042		60	448.688	31.6599	400.5	29.2018	497.281	31.4653	407.219	26.1402
	61	413	20.884	178.946	22.9691		61	289.389	23.9657	211.972	15.7154	281.062	13.6067	251.375	14.8178			61	548.477	18.5724	306.838	14.0229		61	432.938	24.3746	337.969	17.4944	419.031	25.7695	405.281	19.7014
	62	388.859	16.8886	195.568	15.8271		62	311.306	15.2227	212.083	11.6958	288.375	18.4143	255.156	17.7198			62	661.318	12.6411	326.838	15.5075		62	452.562	28.711	398.625	26.2919	410.531	24.0194	379.531	20.5686
	63	448.375	14.0096	187.162	12.4281		63	309.472	23.7018	190.167	15.1838	302.781	24.8995	270.344	22.9803			63	630.886	11.9324	303.162	13.329		63	420.188	38.5932	338.312	28.068	515.188	48.1612	423.062	35.9913
	64	585.75	47.3232	272.892	46.1719		64	353.889	17.8025	231.806	13.6887	363.469	28.0466	297.5	42.4569			64	626.614	27.4287	375.027	22.259		64	459.719	30.3744	389.156	25.6147	448.469	25.6655	376.469	19.8738
	65	506.297	41.3869	247.73	60.2274		65	373.361	24.3182	238.444	18.8003	405.188	35.8917	299.688	36.1323			65	699.977	24.324	412.324	39.0581		65	409.156	15.8628	366.969	12.7418	470.906	18.7236	385.625	16.2856
	66	669.547	47.5957	285	53.2554		66	322	31.8688	256.861	20.8045	321.906	26.3335	290.375	42.5679			66	771.114	29.0601	502.622	47.2647		66	387.875	17.2949	355.375	10.3879	424.438	28.677	353.125	15.36
	67	596.047	45.4148	251.649	52.491		67	335.111	27.8612	206.528	15.8527	377.781	27.464	302.25	25.1832			67	918.773	48.9241	504.378	29.5685		67	386.062	19.2333	307.219	8.3158	620.312	43.8467	429.281	16.737
	68	539.656	43.0172	231.351	52.4728		68	356.306	17.0185	255.75	7.75327	374.25	23.7522	310.438	29.8065			68	823.295	22.7741	491	22.6287		68	554.906	30.864	375.969	25.2342	551.094	39.7889	441.844	19.7545
	69	513.828	36.3375	220.811	27.7305		69	348.25	14.9125	265.389	9.40038	346.031	26.7484	274.906	38.5226			69	758.864	25.759	438.324	13.9998		69	459.219	28.2347	375.688	21.5739	487.656	39.0053	391.406	12.0409
	70	516.016	37.4368	244.811	29.083		70	320.972	26.6922	230.361	12.0958	294.406	21.3113	262.281	24.4689			70	760.886	34.9625	429.973	19.3131		70	465.75	29.6013	369.094	32.4819	420.594	24.3868	351.875	14.5462
	71	562.406	36.8487	207.432	23.3848		71	308.694	24.1341	209.028	19.2053	326.188	34.4313	241.5	44.5799			71	903.886	36.0084	512.865	39.9109		71	447.906	33.5705	418.844	32.5789	397.5	18.2566	348.406	16.5408
	72	530.594	37.0517	209.324	34.0936		72	327.028	25.2537	223.25	10.6325	316.75	30.2516	271.5	49.6349			72	871.045	26.0429	547.838	47.3352		72	384.094	16.0624	384.188	28.1142	407.562	24.4283	326.75	13.5493
	73	558.594	40.6751	227.162	34.0703		73	313.25	16.9328	213.667	16.9342	294.219	15.929	236	29.6231			73	844.659	13.743	354.378	14.4417		73	490.094	37.7579	396.812	24.4844	446.844	20.6161	358.094	11.2818
	74	489.141	22.8278	205.027	29.4325		74	299.694	25.6116	207	18.3294	281.906	20.2964	247.031	16.2522			74	664.545	30.2752	355.676	24.0252		74	456.406	27.6554	333.875	11.3958	438.969	22.4043	340.781	9.8854
	75	476.922	34.9109	253.892	44.3868		75	258.028	20.9003	202.083	13.7949	289.469	19.7775	214.531	18.0012			75	713.864	37.2454	374.081	26.6556		75	446.344	14.7996	368.844	13.5882	397.875	14.8854	357.625	15.8366
	76	570.016	50.6645	239.622	35.891		76	304.361	18.3656	231.694	19.3351	351.094	29.2762	257.812	35.1983			76	755.568	37.1552	380	28.378		76	516.688	37.6889	388.594	27.9313	585.938	27.3953	454.688	26.6359
	77	624.859	37.9201	254.162	42.6023		77	398.056	34.7819	220.472	17.9499	380.375	36.9434	306.125	51.7895			77	884.136	22.0105	396	29.3935		77	491.406	19.7048	358.562	18.5206	585.594	36.4454	498.031	20.9043
	78	548.031	33.0109	268.054	37.0365		78	322.861	19.9995	219.833	17.9801	320.281	23.7695	269.438	31.0945			78	821.773	20.8572	439.432	17.8662		78	511.094	31.4389	406.656	16.9617	509.844	24.8076	401.344	13.5851
	79	511.891	26.9301	244.784	30.7904		79	293.278	17.6826	207.25	16.2319	280.562	15.7003	238.438	18.6874			79	766.432	14.9424	390.243	21.0084		79	459.281	15.3161	368.125	15.4746	465.656	23.6975	404.219	19.1272
	80	550.422	33.7694	232.622	28.4144		80	254.5	17.7041	196.25	8.69242	268.156	18.114	212.344	18.4683			80	674.705	17.2593	370.216	16.0261		80	437.312	20.4361	384.594	23.6775	488.219	29.146	389.969	14.4174
	81	592.094	20.9758	248.541	23.6821		81	263.194	13.1313	213.417	13.6519	237.656	16.5598	226.938	21.1786			81	711.614	17.4453	323.676	9.82865		81	481.125	24.3626	406.281	27.7754	454.281	18.2541	382.375	13.906
	82	521.594	24.5914	215.324	25.0038		82	301.778	18.8699	221.028	13.5207	338.25	22.6129	253.438	35.7957			82	674.386	50.6749	389.838	30.1747		82	565.594	31.4676	414.125	13.3704	565.719	41.1293	433.344	27.3972
	83	482.797	24.4203	219.784	30.1297		83	383.167	29.91	240.556	17.869	392.25	35.3113	310.312	31.6775			83	573.386	17.4467	299.27	25.4569		83	485.969	33.1609	377.844	23.6179	419.375	19.864	395.125	20.6658
	84	420.094	12.8464	178.081	19.1374		84	355.444	31.7778	242.833	12.9218	322.562	36.8863	279.156	35.399			84	661.682	16.1315	335.784	23.0886		84	461.906	30.2844	387.219	25.1498	484.812	24.6546	427.625	23.2558
	85	459.344	24.997	241.865	48.8026		85	381.667	21.8394	225.5	10.2168	449.188	29.7926	275.219	39.6358			85	815.977	36.8877	476.27	45.7968		85	472.281	15.9225	351.281	15.6925	509.656	16.6224	466.406	9.6586
	86	423.672	28.3363	182.811	26.048		86	413.75	24.8522	263.583	14.2633	396.062	19.0391	319.844	40.6557			86	798.295	25.349	430	42.2602		86	671.188	41.768	474.531	37.8064	623.875	43.2969	493.875	22.5018
	87	412.625	41.1856	218.595	20.8198		87	354.861	23.3025	235.444	14.0765	388.844	31.0177	300.844	30.3456			87	742.5	25.0497	390.162	28.7464		87	515.719	31.4107	427.719	25.9639	460.438	21.5492	439.406	21.6321
	88	529.281	42.2828	221.784	24.4792		88	338.056	19.0744	216.778	16.5589	299.375	18.7028	252.75	17.8559			88	687.614	20.4675	320.081	29.2188		88	524.281	25.5069	421.75	26.7662	497.594	29.7746	413.625	13.093
	89	765.438	52.4901	256.459	42.9698		89	307.778	17.145	224.389	14.0016	305.219	13.5305	251.531	35.8031			89	857.977	19.8834	430.27	34.6504		89	528	26.7013	403.562	22.0058	569.219	42.3552	409.719	16.9599
	90	645.75	49.6993	265.081	34.9316		90	311.139	20.6311	238.306	9.09157	306.531	24.1809	256.531	36.7679			90	861.045	25.7694	368.541	25.7615		90	552	42.0562	500.906	47.1474	501.844	28.4659	448.906	29.8173
	91	569.594	23.5201	251.459	36.5401		91	295.806	11.6728	214.083	16.5452	299.75	32.0436	256.188	28.2764			91	940.727	36.7125	392.324	20.1893		91	422.688	18.1213	394.531	13.9368	393.5	21.1958	366.219	17.4041
	92	542.453	38.2375	230.297	26.2955		92	288.889	24.5396	205.861	16.9509	236.344	27.5396	231.219	18.8013			92	747.523	28.0458	378.811	22.2714		92	391	15.7792	344.406	8.57835	422.625	16.0651	324.594	13.6221
	93	446.219	26.2861	212.757	19.6966		93	268.917	19.4194	194.944	16.7641	279	18.6365	226.219	24.8569			93	781.909	26.7221	348.622	18.7262		93	398	22.8705	332.875	7.72518	405.375	25.7128	352.094	13.3607
	94	460.375	36.7634	190.676	25.4357		94	301.722	20.4238	204.861	9.42888	361.781	26.1011	294.406	48.7551			94	786.432	25.3289	375.27	32.1107		94	509.562	31.1392	310.562	10.7631	481.219	21.6021	425.875	16.9319
	95	441.547	26.2052	216.784	29.3474		95	305.806	17.2421	217.556	9.71844	317.375	10.8101	269.438	23.2397			95	672.273	22.409	343.027	34.6632		95	512.094	26.6691	377.469	26.7113	464.625	28.9441	439.625	20.5452
	96	507.875	33.0941	254.595	36.5517		96	300	10.5323	218.222	10.8388	280.312	26.5754	242.312	23.4915			96	681.841	52.0732	347.784	23.3952		96	386.062	17.3076	374.75	20.7691	438	23.0811	400.281	17.5924
	97	403.188	19.9233	179.243	26.5942		97	293.667	14.6931	204.861	10.4058	266.844	19.2098	230.188	14.4815			97	693.614	20.2236	289.054	16.5346		97	423.5	23.5276	369.938	18.7172	455.25	34.1782	359.594	24.337
	98	507.328	45.2026	196.405	42.123		98	283.278	12.7227	211.333	13.94	220.5	17.9686	219.25	19.9024			98	640.705	28.8544	367.676	30.5103		98	429.156	29.9989	428.375	33.0105	405.125	25.1096	408.938	30.0636
	99	499.328	41.4274	250.622	38.3785		99	262.861	12.7411	185	10.4336	267.156	20.9811	210.594	16.5886			99	706.636	20.8085	380.514	27.6777		99	479.531	35.2196	425.031	37.3388	582.719	40.3026	385	26.7999
	100	399.828	21.2	192.243	25.9413		100	343.833	26.632	264.556	9.81078	319.906	23.3245	272.281	36.2426			100	1027.75	35.735	505.189	30.2159		100	534.125	17.1573	444.156	13.1366	472.406	12.3732	437.094	11.7272
	101	563.578	43.2251	239.514	36.4637		101	290.861	16.3482	220.861	17.5841	303.125	16.268	264	31.9832			101	931.477	31.7922	388.027	23.7222		101	487.375	19.6997	373.156	10.4219	377.656	11.1247	397.156	10.6358
	102	551.703	42.2331	226.27	28.709		102	328.667	25.8803	212.611	16.4782	286.156	20.5625	276.844	42.4971			102	1250.43	45.0164	650.595	74.3436		102	456.281	20.0244	353.75	17.1376	438.219	22.6282	369.25	16.7493
	103	557.578	65.0936	264.081	49.0602		103	343.694	15.4923	237.972	8.97363	391.531	30.6438	298.438	31.1497			103	1034.43	47.7002	551.351	45.4255		103	540.344	35.9178	338.375	16.4034	549.562	21.074	428.625	18.5247
	104	484.156	44.4653	204.703	44.0935		104	334.222	15.0456	254.972	9.6477	387.969	34.4806	287.344	32.782			104	927.386	26.374	458.054	32.3999		104	515.375	20.6334	396.188	20.4268	437.75	28.0952	458.812	17.6206
	105	549.875	31.2065	213.757	33.9881		105	348.472	19.7749	230.083	18.4213	367.344	31.7298	275.062	28.1494			105	945.5	35.5278	451.622	30.7473		105	427.969	26.9984	366.344	29.0975	436.688	24.0618	393.094	17.6763
	106	480.234	24.2834	203.514	29.2384		106	306.75	25.0593	211.667	13.5749	345.344	32.9405	271.125	31.0133			106	870.5	35.3175	413.081	24.8425		106	452.406	22.7449	362.25	17.5108	436.438	32.3993	372.062	19.4596
	107	443.094	24.4179	175.676	29.9466		107	303.361	20.3755	236.917	12.3418	304.031	24.4769	259.438	25.497			107	927.523	28.3564	464.703	36.8671		107	478.906	19.4387	434.75	24.7194	445.094	25.2343	361.688	14.8405
	108	409.297	17.3936	192.703	24.1534		108	312.833	22.9042	253.694	15.8609	301.969	23.4302	259.344	29.0825			108	882.568	26.8449	429.054	28.5049		108	522.312	30.1573	440.281	19.7684	478.375	21.645	400.375	17.7968
	109	764.203	33.1992	343.73	49.5322													109	769.182	23.459	446.73	64.7137
	110	645.859	31.7541	237.27	26.511													110	805.364	25.662	415.514	31.5926
	111	558.828	21.2946	227.946	25.5692													111	820.409	41.9163	374.486	18.0869
	112	501.562	21.7896	188.838	15.1064													112	864.955	20.573	413.514	27.8368
	113	577.844	31.6237	240.595	27.1893													113	1325.11	67.7092	628.919	46.3367
	114	579.531	44.0278	230	31.5166													114	1167.91	43.7479	481.405	24.7571
	115	732.219	67.2389	294	48.8844													115	1167.57	41.5653	572.189	37.7629
	116	665.75	56.1457	292.351	34.1482													116	1297.73	46.9314	594.892	34.5513
	117	576.578	40.6434	228.297	21.9301													117	1121.09	23.2479	645.189	41.1278
	118	555.859	52.507	242.216	38.9506													118	1088.8	43.7815	543.676	27.4959
	119	546.562	28.161	215.568	31.2471													119	896.477	18.53	406.892	17.161
	120	433.141	31.5246	203.595	22.6081													120	825.091	22.5479	349.189	15.043
	121	509.5	27.0745	215.162	31.6054													121	701.091	28.181	406.054	42.7093
	122	452.422	13.6108	201.378	24.2776													122	610.409	34.0142	405.541	41.2998
	123	505.969	32.0034	226.378	43.8214													123	688.932	72.5154	351.459	26.3151
	124	452.234	28.5526	203.486	27.5268													124	600.114	28.873	336.216	26.0363
	125	411.172	22.9022	206.568	25.6132													125	762.477	19.5568	462.027	32.6359
	126	513.734	32.2035	248.054	38.9776													126	1363.45	69.7869	677.919	48.1006
	127	541.484	29.3709	253.811	42.8838													127	1128	49.8581	643.216	34.2346
	128	526.188	30.3614	254.108	30.9974													128	919.886	49.9844	557.568	34.2674
	129	600.578	31.6348	244.595	38.2779													129	792.523	28.5348	504.297	31.8055
	130	579.094	34.4744	235.108	35.6621													130	856.386	36.1101	479.622	40.6417
	131	550.375	42.8428	224.135	28.4818													131	898.136	31.5728	617.054	56.2113
	132	461.062	20.8011	235.703	36.1985													132	1043.59	38.4866	544.865	30.3855
	133	547.422	26.755	242.108	21.428													133	827.182	22.3138	318.919	20.6408
	134	566.156	42.6604	249.324	33.5976													134	816.841	29.7118	469.351	48.0858
	135	514.391	26.2111	229.243	28.4645													135	870.477	33.8569	403.757	31.4724
	136	553.938	32.3454	239.027	27.9302													136	886.864	53.996	364.108	28.9506
	137	519.891	38.916	213.595	26.9011													137	1041.82	59.2681	460.838	44.8248
	138	519.438	25.6545	223.027	23.0553													138	997.136	30.3573	428.757	40.7407
	139	462.125	25.3298	201.486	24.7892													139	1156	35.4191	442.324	25.5102
	140	568.672	47.3655	247.243	62.0855													140	1021.57	23.142	395.189	32.2844
	141	524.375	21.3617	222.459	42.1033													141	923.091	73.9052	376.108	27.2555
	142	498.531	31.0826	230.243	48.6321													142	808.932	33.4751	330.676	19.6571
	143	530.406	47.5254	261.595	46.396													143	747.091	34.4441	307.757	18.357
	144	608.375	46.5736	229	45.0772													144	689.318	26.3188	296.541	15.7932

[truncated: 26 more sheets: Fig.4h, Fig.4i, Fig.5f, Fig.5g, Fig. 5h, Fig.S2d, Fig.5i, Fig.S3b-d, Fig.S4b-f, Fig.S5g, Fig.S6b, Fig.S6c, Fig.S9g, Fig.S9h, Fig.S10a, Fig.S10f, Fig.S10g, Fig.S10h, Fig.S10i, Fig.S10j …]
